# Supplementary material for: Functional annotation of the animal genomes: An integrated annotation resource for the horse
Source: PLoS Genet. 2023 Mar 2;19(3):e1010468. doi: 10.1371/journal.pgen.1010468 (PMC10013926; doi:10.1371/journal.pgen.1010468)
Supplement: S3 Table — GO enrichment analysis of Q1 genes upregulated in both DEG and DAR analyses of cerebral cortex vs. heart. (XLSX) [file pgen.1010468.s009.xlsx]

## Sheet: Sheet1
Analysis Type:	PANTHER Overrepresentation Test (Released 20220202)
Analyzed List:	Q1 (Equus caballus)
Reference List:	Equus caballus (all genes in database)
Test Type:	FISHER
Correction:	FDR
GO biological process complete	Equus caballus - REFLIST (20864)	Q1 (1365)	Q1 (expected)	Q1 (over/under)	Q1 (fold Enrichment)	Q1 (raw P-value)	Q1 (FDR)
cellular response to mineralocorticoid stimulus (GO:0071389)	4	4	0.26	+	15.28	0.000811	0.0285
D-aspartate import across plasma membrane (GO:0070779)	4	4	0.26	+	15.28	0.000811	0.0284
D-aspartate transport (GO:0070777)	4	4	0.26	+	15.28	0.000811	0.0283
D-amino acid transport (GO:0042940)	6	6	0.39	+	15.28	3.55e-05	0.00193
cerebral cortex regionalization (GO:0021796)	5	4	0.33	+	12.23	0.00139	0.044
protein localization to axon (GO:0099612)	5	4	0.33	+	12.23	0.00139	0.0439
spontaneous synaptic transmission (GO:0098814)	5	4	0.33	+	12.23	0.00139	0.0438
spontaneous neurotransmitter secretion (GO:0061669)	5	4	0.33	+	12.23	0.00139	0.0437
fatty acid elongation, unsaturated fatty acid (GO:0019368)	7	5	0.46	+	10.92	0.000477	0.0183
fatty acid elongation, saturated fatty acid (GO:0019367)	7	5	0.46	+	10.92	0.000477	0.0182
fatty acid elongation, polyunsaturated fatty acid (GO:0034626)	7	5	0.46	+	10.92	0.000477	0.0182
fatty acid elongation, monounsaturated fatty acid (GO:0034625)	7	5	0.46	+	10.92	0.000477	0.0181
negative regulation of amyloid-beta formation (GO:1902430)	15	10	0.98	+	10.19	1.03e-06	7.84e-05
adenylate cyclase-inhibiting G protein-coupled glutamate receptor signaling pathway (GO:0007196)	9	6	0.59	+	10.19	0.000164	0.00757
inhibitory synapse assembly (GO:1904862)	9	6	0.59	+	10.19	0.000164	0.00755
regulation of NMDA receptor activity (GO:2000310)	8	5	0.52	+	9.55	0.000736	0.0263
presynaptic membrane organization (GO:0097090)	8	5	0.52	+	9.55	0.000736	0.0262
gamma-aminobutyric acid signaling pathway (GO:0007214)	24	14	1.57	+	8.92	2.43e-08	2.74e-06
central nervous system myelination (GO:0022010)	16	9	1.05	+	8.6	1.01e-05	0.000637
synaptic transmission, GABAergic (GO:0051932)	16	9	1.05	+	8.6	1.01e-05	0.000634
axon ensheathment in central nervous system (GO:0032291)	16	9	1.05	+	8.6	1.01e-05	0.000632
trans-synaptic signaling, modulating synaptic transmission (GO:0099550)	9	5	0.59	+	8.49	0.00109	0.0358
long-chain fatty-acyl-CoA biosynthetic process (GO:0035338)	9	5	0.59	+	8.49	0.00109	0.0357
negative regulation of amyloid precursor protein catabolic process (GO:1902992)	18	10	1.18	+	8.49	3.49e-06	0.000245
glial cell fate commitment (GO:0021781)	11	6	0.72	+	8.34	0.000364	0.0145
calcium ion-regulated exocytosis of neurotransmitter (GO:0048791)	13	7	0.85	+	8.23	0.000124	0.00586
regulation of presynapse assembly (GO:1905606)	23	12	1.5	+	7.97	6.09e-07	4.87e-05
long-term synaptic potentiation (GO:0060291)	29	15	1.9	+	7.91	2.61e-08	2.9e-06
positive regulation of excitatory postsynaptic potential (GO:2000463)	12	6	0.79	+	7.64	0.000518	0.0195
regulation of presynapse organization (GO:0099174)	24	12	1.57	+	7.64	8.62e-07	6.67e-05
postsynapse assembly (GO:0099068)	12	6	0.79	+	7.64	0.000518	0.0195
clathrin coat assembly (GO:0048268)	14	7	0.92	+	7.64	0.000176	0.00803
regulation of long-term synaptic depression (GO:1900452)	10	5	0.65	+	7.64	0.00155	0.0471
neuron projection regeneration (GO:0031102)	12	6	0.79	+	7.64	0.000518	0.0194
fatty-acyl-CoA biosynthetic process (GO:0046949)	10	5	0.65	+	7.64	0.00155	0.047
telencephalon regionalization (GO:0021978)	10	5	0.65	+	7.64	0.00155	0.0469
positive regulation of synapse assembly (GO:0051965)	48	23	3.14	+	7.32	1.72e-11	2.64e-09
regulation of amyloid-beta formation (GO:1902003)	30	14	1.96	+	7.13	2.04e-07	1.78e-05
calcium ion import across plasma membrane (GO:0098703)	15	7	0.98	+	7.13	0.000244	0.0105
glutamate receptor signaling pathway (GO:0007215)	40	18	2.62	+	6.88	5.89e-09	7.09e-07
ligand-gated ion channel signaling pathway (GO:1990806)	20	9	1.31	+	6.88	3.94e-05	0.00211
ionotropic glutamate receptor signaling pathway (GO:0035235)	20	9	1.31	+	6.88	3.94e-05	0.00211
positive regulation of dendrite extension (GO:1903861)	18	8	1.18	+	6.79	0.000114	0.00543
regulation of long-term synaptic potentiation (GO:1900271)	25	11	1.64	+	6.73	6.48e-06	0.000434
G protein-coupled glutamate receptor signaling pathway (GO:0007216)	16	7	1.05	+	6.69	0.000332	0.0135
long-term memory (GO:0007616)	23	10	1.5	+	6.65	1.86e-05	0.00109
vocalization behavior (GO:0071625)	14	6	0.92	+	6.55	0.000974	0.0327
postsynaptic specialization organization (GO:0099084)	14	6	0.92	+	6.55	0.000974	0.0326
regulation of amyloid precursor protein catabolic process (GO:1902991)	33	14	2.16	+	6.48	5.1e-07	4.17e-05
regulation of dendrite extension (GO:1903859)	19	8	1.24	+	6.44	0.000154	0.00716
oligodendrocyte development (GO:0014003)	29	12	1.9	+	6.32	4.09e-06	0.000284
modulation of excitatory postsynaptic potential (GO:0098815)	22	9	1.44	+	6.25	7.1e-05	0.00351
oligodendrocyte differentiation (GO:0048709)	47	19	3.07	+	6.18	9.04e-09	1.08e-06
learning (GO:0007612)	102	41	6.67	+	6.14	3.08e-17	8.32e-15
engulfment of apoptotic cell (GO:0043652)	15	6	0.98	+	6.11	0.00129	0.0418
synaptic membrane adhesion (GO:0099560)	20	8	1.31	+	6.11	0.000203	0.00907
amino acid import across plasma membrane (GO:0089718)	25	10	1.64	+	6.11	3.29e-05	0.0018
calcium-ion regulated exocytosis (GO:0017156)	33	13	2.16	+	6.02	2.52e-06	0.000183
regulation of synaptic plasticity (GO:0048167)	120	47	7.85	+	5.99	3.4e-19	1.22e-16
regulation of calcium ion-dependent exocytosis (GO:0017158)	31	12	2.03	+	5.92	7.08e-06	0.000467
regulation of neuronal synaptic plasticity (GO:0048168)	31	12	2.03	+	5.92	7.08e-06	0.000465
regulation of synapse assembly (GO:0051963)	70	27	4.58	+	5.9	1.69e-11	2.62e-09
C4-dicarboxylate transport (GO:0015740)	21	8	1.37	+	5.82	0.000266	0.0113
positive regulation of synaptic transmission (GO:0050806)	79	30	5.17	+	5.8	1.76e-12	2.86e-10
synapse assembly (GO:0007416)	59	22	3.86	+	5.7	2.08e-09	2.64e-07
acidic amino acid transport (GO:0015800)	27	10	1.77	+	5.66	5.57e-05	0.00282
neuronal action potential (GO:0019228)	19	7	1.24	+	5.63	0.000758	0.0269
regulation of dopamine secretion (GO:0014059)	22	8	1.44	+	5.56	0.000343	0.0138
receptor localization to synapse (GO:0097120)	33	12	2.16	+	5.56	1.18e-05	0.000724
transmission of nerve impulse (GO:0019226)	42	15	2.75	+	5.46	1.18e-06	8.86e-05
biological process involved in intraspecies interaction between organisms (GO:0051703)	31	11	2.03	+	5.42	3.28e-05	0.00181
social behavior (GO:0035176)	31	11	2.03	+	5.42	3.28e-05	0.0018
protein localization to synapse (GO:0035418)	34	12	2.22	+	5.39	1.51e-05	0.000898
L-glutamate import (GO:0051938)	20	7	1.31	+	5.35	0.00097	0.0329
negative regulation of gliogenesis (GO:0014014)	20	7	1.31	+	5.35	0.00097	0.0328
L-glutamate transmembrane transport (GO:0015813)	20	7	1.31	+	5.35	0.00097	0.0327
dendritic spine development (GO:0060996)	20	7	1.31	+	5.35	0.00097	0.0327
regulation of oligodendrocyte differentiation (GO:0048713)	23	8	1.5	+	5.32	0.000438	0.0169
memory (GO:0007613)	75	26	4.91	+	5.3	2.66e-10	3.81e-08
neurotransmitter secretion (GO:0007269)	58	20	3.79	+	5.27	3.25e-08	3.53e-06
signal release from synapse (GO:0099643)	58	20	3.79	+	5.27	3.25e-08	3.5e-06
neuron recognition (GO:0008038)	32	11	2.09	+	5.25	4.17e-05	0.00221
positive regulation of neural precursor cell proliferation (GO:2000179)	38	13	2.49	+	5.23	8.84e-06	0.000565
regulation of neurotransmitter receptor activity (GO:0099601)	41	14	2.68	+	5.22	4.09e-06	0.000283
postsynapse organization (GO:0099173)	62	21	4.06	+	5.18	1.91e-08	2.19e-06
learning or memory (GO:0007611)	169	57	11.06	+	5.16	1.85e-20	8.29e-18
ephrin receptor signaling pathway (GO:0048013)	33	11	2.16	+	5.09	5.25e-05	0.00271
regulation of glial cell differentiation (GO:0045685)	42	14	2.75	+	5.09	5.14e-06	0.000346
positive regulation of cell junction assembly (GO:1901890)	81	27	5.3	+	5.09	2.49e-10	3.6e-08
regulation of synapse structure or activity (GO:0050803)	141	46	9.22	+	4.99	2.56e-16	6.1e-14
regulation of synapse organization (GO:0050807)	138	45	9.03	+	4.98	5.48e-16	1.27e-13
regulation of synaptic transmission, glutamatergic (GO:0051966)	37	12	2.42	+	4.96	3.02e-05	0.00168
fear response (GO:0042596)	34	11	2.22	+	4.95	6.57e-05	0.0033
behavioral fear response (GO:0001662)	28	9	1.83	+	4.91	0.000314	0.0129
calcium-dependent cell-cell adhesion via plasma membrane cell adhesion molecules (GO:0016339)	25	8	1.64	+	4.89	0.000691	0.0248
neuroblast proliferation (GO:0007405)	22	7	1.44	+	4.86	0.00153	0.0471
myelination in peripheral nervous system (GO:0022011)	22	7	1.44	+	4.86	0.00153	0.047
peripheral nervous system axon ensheathment (GO:0032292)	22	7	1.44	+	4.86	0.00153	0.0469
cognition (GO:0050890)	198	63	12.95	+	4.86	2.16e-21	1.34e-18
ensheathment of neurons (GO:0007272)	85	27	5.56	+	4.86	6.01e-10	8.2e-08
axon ensheathment (GO:0008366)	85	27	5.56	+	4.86	6.01e-10	8.12e-08
chloride transmembrane transport (GO:1902476)	60	19	3.93	+	4.84	2.15e-07	1.85e-05
regulation of postsynaptic membrane potential (GO:0060078)	79	25	5.17	+	4.84	2.75e-09	3.43e-07
myelination (GO:0042552)	83	26	5.43	+	4.79	1.59e-09	2.03e-07
negative regulation of microtubule polymerization or depolymerization (GO:0031111)	32	10	2.09	+	4.78	0.000178	0.00811
modulation of chemical synaptic transmission (GO:0050804)	286	89	18.71	+	4.76	3.6e-29	8.59e-26
behavioral defense response (GO:0002209)	29	9	1.9	+	4.74	0.000389	0.0154
regulation of catecholamine secretion (GO:0050433)	29	9	1.9	+	4.74	0.000389	0.0153
regulation of trans-synaptic signaling (GO:0099177)	287	89	18.78	+	4.74	4.44e-29	9.09e-26
dendrite morphogenesis (GO:0048813)	42	13	2.75	+	4.73	2.14e-05	0.00123
adenylate cyclase-inhibiting G protein-coupled receptor signaling pathway (GO:0007193)	65	20	4.25	+	4.7	1.53e-07	1.41e-05
regulation of myelination (GO:0031641)	30	9	1.96	+	4.59	0.000478	0.0181
action potential (GO:0001508)	64	19	4.19	+	4.54	4.91e-07	4.04e-05
synapse organization (GO:0050808)	200	59	13.08	+	4.51	8.3e-19	2.83e-16
regulation of postsynaptic membrane neurotransmitter receptor levels (GO:0099072)	34	10	2.22	+	4.5	0.000268	0.0114
synaptic vesicle exocytosis (GO:0016079)	41	12	2.68	+	4.47	6.95e-05	0.00344
glial cell development (GO:0021782)	72	21	4.71	+	4.46	1.6e-07	1.45e-05
associative learning (GO:0008306)	55	16	3.6	+	4.45	4.81e-06	0.000327
regulation of nervous system process (GO:0031644)	74	21	4.84	+	4.34	2.35e-07	1.99e-05
neurotransmitter transport (GO:0006836)	92	26	6.02	+	4.32	9.59e-09	1.13e-06
regulation of synaptic vesicle exocytosis (GO:2000300)	39	11	2.55	+	4.31	0.000182	0.00828
synaptic vesicle localization (GO:0097479)	32	9	2.09	+	4.3	0.000708	0.0253
cellular response to calcium ion (GO:0071277)	57	16	3.73	+	4.29	7.06e-06	0.000468
positive regulation of protein tyrosine kinase activity (GO:0061098)	43	12	2.81	+	4.27	0.000102	0.00495
positive regulation of nervous system development (GO:0051962)	181	50	11.84	+	4.22	3.43e-15	7.22e-13
regulation of neuron migration (GO:2001222)	29	8	1.9	+	4.22	0.00154	0.0472
Schwann cell differentiation (GO:0014037)	29	8	1.9	+	4.22	0.00154	0.0471
regulation of dendrite development (GO:0050773)	58	16	3.79	+	4.22	8.49e-06	0.000545
regulation of microtubule depolymerization (GO:0031114)	29	8	1.9	+	4.22	0.00154	0.047
presynaptic endocytosis (GO:0140238)	40	11	2.62	+	4.2	0.00022	0.00964
synaptic vesicle endocytosis (GO:0048488)	40	11	2.62	+	4.2	0.00022	0.00961
regulation of postsynapse organization (GO:0099175)	52	14	3.4	+	4.12	3.85e-05	0.00207
neutral amino acid transport (GO:0015804)	41	11	2.68	+	4.1	0.000263	0.0112
synaptic vesicle cycle (GO:0099504)	90	24	5.89	+	4.08	8.87e-08	8.53e-06
regulation of cell junction assembly (GO:1901888)	140	37	9.16	+	4.04	3.9e-11	5.82e-09
regulation of potassium ion transmembrane transport (GO:1901379)	53	14	3.47	+	4.04	4.6e-05	0.00242
peripheral nervous system development (GO:0007422)	57	15	3.73	+	4.02	2.58e-05	0.00146
vesicle-mediated transport in synapse (GO:0099003)	95	25	6.22	+	4.02	5.98e-08	5.91e-06
adherens junction organization (GO:0034332)	38	10	2.49	+	4.02	0.000565	0.0207
regulation of neurotransmitter transport (GO:0051588)	61	16	3.99	+	4.01	1.45e-05	0.000869
regulation of amine transport (GO:0051952)	42	11	2.75	+	4	0.000314	0.0129
trans-synaptic signaling (GO:0099537)	283	74	18.51	+	4	1.08e-20	5e-18
synaptic signaling (GO:0099536)	303	79	19.82	+	3.99	6.03e-22	4.31e-19
neuromuscular process controlling balance (GO:0050885)	50	13	3.27	+	3.97	9.77e-05	0.00476
forebrain cell migration (GO:0021885)	54	14	3.53	+	3.96	5.47e-05	0.00278
regulation of neural precursor cell proliferation (GO:2000177)	62	16	4.06	+	3.94	1.72e-05	0.00101
potassium ion transmembrane transport (GO:0071805)	144	37	9.42	+	3.93	7.73e-11	1.14e-08
inorganic anion transmembrane transport (GO:0098661)	78	20	5.1	+	3.92	1.73e-06	0.000129
synaptic vesicle recycling (GO:0036465)	43	11	2.81	+	3.91	0.000373	0.0148
chloride transport (GO:0006821)	94	24	6.15	+	3.9	1.76e-07	1.58e-05
regulation of neuron projection development (GO:0010975)	283	72	18.51	+	3.89	1.33e-19	5.28e-17
chemical synaptic transmission (GO:0007268)	268	68	17.53	+	3.88	1.57e-18	5.11e-16
anterograde trans-synaptic signaling (GO:0098916)	268	68	17.53	+	3.88	1.57e-18	5e-16
regulation of receptor-mediated endocytosis (GO:0048259)	67	17	4.38	+	3.88	1.15e-05	0.000707
regulated exocytosis (GO:0045055)	91	23	5.95	+	3.86	3.68e-07	3.08e-05
homophilic cell adhesion via plasma membrane adhesion molecules (GO:0007156)	107	27	7	+	3.86	3.76e-08	4.02e-06
multicellular organismal response to stress (GO:0033555)	60	15	3.93	+	3.82	4.28e-05	0.00226
unsaturated fatty acid biosynthetic process (GO:0006636)	36	9	2.36	+	3.82	0.00144	0.0446
regulation of potassium ion transport (GO:0043266)	61	15	3.99	+	3.76	5.04e-05	0.00264
regulation of neurotransmitter secretion (GO:0046928)	53	13	3.47	+	3.75	0.000161	0.00745
regulation of neurotransmitter levels (GO:0001505)	147	36	9.62	+	3.74	4.28e-10	5.95e-08
regulation of regulated secretory pathway (GO:1903305)	103	25	6.74	+	3.71	2.24e-07	1.91e-05
cell-cell adhesion via plasma-membrane adhesion molecules (GO:0098742)	169	41	11.06	+	3.71	3.41e-11	5.15e-09
potassium ion transport (GO:0006813)	153	37	10.01	+	3.7	3.32e-10	4.71e-08
glial cell differentiation (GO:0010001)	120	29	7.85	+	3.69	2.68e-08	2.95e-06
positive regulation of axonogenesis (GO:0050772)	54	13	3.53	+	3.68	0.000188	0.00845
regulation of gliogenesis (GO:0014013)	50	12	3.27	+	3.67	0.000338	0.0137
regulation of axonogenesis (GO:0050770)	117	28	7.65	+	3.66	5.53e-08	5.54e-06
neuron projection morphogenesis (GO:0048812)	357	85	23.36	+	3.64	2.42e-21	1.44e-18
multicellular organismal signaling (GO:0035637)	84	20	5.5	+	3.64	4.54e-06	0.000311
dicarboxylic acid transport (GO:0006835)	55	13	3.6	+	3.61	0.00022	0.0096
protein localization to cell junction (GO:1902414)	55	13	3.6	+	3.61	0.00022	0.00957
plasma membrane bounded cell projection morphogenesis (GO:0120039)	360	85	23.55	+	3.61	3.83e-21	2.03e-18
import across plasma membrane (GO:0098739)	123	29	8.05	+	3.6	4.25e-08	4.45e-06
telencephalon cell migration (GO:0022029)	51	12	3.34	+	3.6	0.000394	0.0155
cell projection morphogenesis (GO:0048858)	362	85	23.68	+	3.59	5.19e-21	2.65e-18
L-amino acid transport (GO:0015807)	56	13	3.66	+	3.55	0.000256	0.011
regulation of microtubule polymerization or depolymerization (GO:0031110)	69	16	4.51	+	3.54	5.25e-05	0.00272
dendrite development (GO:0016358)	82	19	5.36	+	3.54	1.09e-05	0.000678
regulation of membrane potential (GO:0042391)	328	76	21.46	+	3.54	1.26e-18	4.19e-16
regulation of cation channel activity (GO:2001257)	104	24	6.8	+	3.53	8.47e-07	6.63e-05
signal release (GO:0023061)	118	27	7.72	+	3.5	2.07e-07	1.79e-05
regulation of ion transmembrane transport (GO:0034765)	315	72	20.61	+	3.49	1.94e-17	5.45e-15
neuron projection development (GO:0031175)	500	114	32.71	+	3.48	6.22e-27	6.85e-24
lipid translocation (GO:0034204)	44	10	2.88	+	3.47	0.00148	0.0457
adult behavior (GO:0030534)	110	25	7.2	+	3.47	6.43e-07	5.08e-05
cell morphogenesis involved in neuron differentiation (GO:0048667)	331	75	21.66	+	3.46	6.22e-18	1.86e-15
L-alpha-amino acid transmembrane transport (GO:1902475)	53	12	3.47	+	3.46	0.000531	0.0198
neural precursor cell proliferation (GO:0061351)	53	12	3.47	+	3.46	0.000531	0.0197
regulation of nervous system development (GO:0051960)	306	69	20.02	+	3.45	1.67e-16	4.04e-14
cell part morphogenesis (GO:0032990)	378	85	24.73	+	3.44	5.45e-20	2.23e-17
axon development (GO:0061564)	298	67	19.5	+	3.44	5.21e-16	1.22e-13
excitatory postsynaptic potential (GO:0060079)	49	11	3.21	+	3.43	0.000952	0.0325
regulation of sodium ion transport (GO:0002028)	58	13	3.79	+	3.43	0.000343	0.0138
neuron fate commitment (GO:0048663)	54	12	3.53	+	3.4	0.000613	0.0222
behavior (GO:0007610)	415	92	27.15	+	3.39	3.46e-21	1.98e-18
exocytic process (GO:0140029)	50	11	3.27	+	3.36	0.0011	0.036
positive regulation of neuron projection development (GO:0010976)	73	16	4.78	+	3.35	9.34e-05	0.00456
cell junction assembly (GO:0034329)	183	40	11.97	+	3.34	8.44e-10	1.09e-07
regulation of exocytosis (GO:0017157)	151	33	9.88	+	3.34	2.49e-08	2.79e-06
calcium ion transmembrane import into cytosol (GO:0097553)	60	13	3.93	+	3.31	0.000455	0.0175
axon guidance (GO:0007411)	190	41	12.43	+	3.3	7.24e-10	9.68e-08
cell junction organization (GO:0034330)	357	77	23.36	+	3.3	2.45e-17	6.75e-15
neuron projection guidance (GO:0097485)	191	41	12.5	+	3.28	8.28e-10	1.08e-07
regulation of ion transport (GO:0043269)	424	91	27.74	+	3.28	3.68e-20	1.55e-17
positive regulation of neurogenesis (GO:0050769)	140	30	9.16	+	3.28	1.54e-07	1.41e-05
axonogenesis (GO:0007409)	276	59	18.06	+	3.27	1.93e-13	3.63e-11
neuron development (GO:0048666)	621	132	40.63	+	3.25	1.53e-28	2.43e-25
sodium ion transmembrane transport (GO:0035725)	113	24	7.39	+	3.25	2.98e-06	0.000211
negative regulation of neuron differentiation (GO:0045665)	52	11	3.4	+	3.23	0.00145	0.0448
gliogenesis (GO:0042063)	156	33	10.21	+	3.23	4.88e-08	4.99e-06
regulation of ion transmembrane transporter activity (GO:0032412)	161	34	10.53	+	3.23	3.18e-08	3.48e-06
regulation of plasma membrane bounded cell projection organization (GO:0120035)	429	90	28.07	+	3.21	2.15e-19	7.89e-17
regulation of cell projection organization (GO:0031344)	435	91	28.46	+	3.2	1.58e-19	6.12e-17
locomotory behavior (GO:0007626)	153	32	10.01	+	3.2	9.72e-08	9.21e-06
chemical synaptic transmission, postsynaptic (GO:0099565)	53	11	3.47	+	3.17	0.00165	0.0496
response to calcium ion (GO:0051592)	87	18	5.69	+	3.16	6.7e-05	0.00335
regulation of transmembrane transport (GO:0034762)	378	78	24.73	+	3.15	1.3e-16	3.32e-14
import into cell (GO:0098657)	151	31	9.88	+	3.14	2.19e-07	1.88e-05
amino acid transport (GO:0006865)	108	22	7.07	+	3.11	1.35e-05	0.000817
inorganic ion import across plasma membrane (GO:0099587)	79	16	5.17	+	3.1	0.000206	0.00918
inorganic cation import across plasma membrane (GO:0098659)	79	16	5.17	+	3.1	0.000206	0.00915
regulation of transmembrane transporter activity (GO:0022898)	168	34	10.99	+	3.09	7.78e-08	7.58e-06
sensory perception of mechanical stimulus (GO:0050954)	124	25	8.11	+	3.08	4.19e-06	0.000288
generation of neurons (GO:0048699)	825	166	53.97	+	3.08	2.14e-33	1.02e-29
regulation of cation transmembrane transport (GO:1904062)	224	45	14.65	+	3.07	7.9e-10	1.04e-07
neuron differentiation (GO:0030182)	777	156	50.83	+	3.07	2.8e-31	1e-27
sensory perception of sound (GO:0007605)	115	23	7.52	+	3.06	1.12e-05	0.000695
regulation of signaling receptor activity (GO:0010469)	116	23	7.59	+	3.03	1.27e-05	0.000772
negative regulation of neurogenesis (GO:0050768)	91	18	5.95	+	3.02	0.00011	0.00529
cellular component morphogenesis (GO:0032989)	445	88	29.11	+	3.02	1.35e-17	3.96e-15
cerebral cortex development (GO:0021987)	81	16	5.3	+	3.02	0.000264	0.0113
inorganic anion transport (GO:0015698)	147	29	9.62	+	3.02	1.08e-06	8.2e-05
regulation of endocytosis (GO:0030100)	132	26	8.64	+	3.01	3.93e-06	0.000274
positive regulation of endocytosis (GO:0045807)	66	13	4.32	+	3.01	0.000989	0.0331
cell morphogenesis (GO:0000902)	554	109	36.24	+	3.01	2.08e-21	1.36e-18
regulation of transporter activity (GO:0032409)	178	35	11.65	+	3.01	9.31e-08	8.89e-06
establishment of cell polarity (GO:0030010)	102	20	6.67	+	3	5.23e-05	0.00272
negative regulation of nervous system development (GO:0051961)	92	18	6.02	+	2.99	0.000125	0.00589
exocytosis (GO:0006887)	154	30	10.08	+	2.98	8.94e-07	6.88e-05
adenylate cyclase-modulating G protein-coupled receptor signaling pathway (GO:0007188)	207	40	13.54	+	2.95	1.75e-08	2.02e-06
amino acid transmembrane transport (GO:0003333)	88	17	5.76	+	2.95	0.000217	0.00958
cell morphogenesis involved in differentiation (GO:0000904)	427	82	27.94	+	2.94	7.69e-16	1.72e-13
neurogenesis (GO:0022008)	933	179	61.04	+	2.93	9.41e-34	6.73e-30
peptidyl-tyrosine phosphorylation (GO:0018108)	121	23	7.92	+	2.91	2.28e-05	0.0013
telencephalon development (GO:0021537)	174	33	11.38	+	2.9	4.41e-07	3.65e-05
regulation of neurogenesis (GO:0050767)	244	46	15.96	+	2.88	3e-09	3.67e-07
nervous system development (GO:0007399)	1404	264	91.85	+	2.87	3.18e-49	4.55e-45
peptidyl-tyrosine modification (GO:0018212)	123	23	8.05	+	2.86	2.86e-05	0.00161
neuron migration (GO:0001764)	92	17	6.02	+	2.82	0.000343	0.0138
cell-cell signaling (GO:0007267)	590	109	38.6	+	2.82	1.59e-19	5.99e-17
negative regulation of neuron projection development (GO:0010977)	87	16	5.69	+	2.81	0.000529	0.0198
sodium ion transport (GO:0006814)	147	27	9.62	+	2.81	8.01e-06	0.000519
positive regulation of cell projection organization (GO:0031346)	207	38	13.54	+	2.81	1.27e-07	1.18e-05
regulation of metal ion transport (GO:0010959)	235	43	15.37	+	2.8	2.08e-08	2.37e-06
regulation of neuron differentiation (GO:0045664)	132	24	8.64	+	2.78	2.89e-05	0.00162
anion transmembrane transport (GO:0098656)	209	38	13.67	+	2.78	1.57e-07	1.43e-05
cell-cell adhesion (GO:0098609)	355	64	23.23	+	2.76	1.57e-11	2.46e-09
positive regulation of cell development (GO:0010720)	200	36	13.08	+	2.75	4.08e-07	3.4e-05
forebrain development (GO:0030900)	263	47	17.21	+	2.73	1.14e-08	1.34e-06
inorganic ion transmembrane transport (GO:0098660)	552	98	36.11	+	2.71	1.3e-16	3.27e-14
negative regulation of cell development (GO:0010721)	119	21	7.79	+	2.7	0.000129	0.00607
receptor-mediated endocytosis (GO:0006898)	108	19	7.07	+	2.69	0.000274	0.0115
plasma membrane bounded cell projection organization (GO:0120036)	857	149	56.07	+	2.66	3.12e-24	2.98e-21
ion transmembrane transport (GO:0034220)	758	131	49.59	+	2.64	3.75e-21	2.07e-18
pallium development (GO:0021543)	110	19	7.2	+	2.64	0.000336	0.0136
cell projection organization (GO:0030030)	877	151	57.38	+	2.63	4.02e-24	3.59e-21
regulation of small GTPase mediated signal transduction (GO:0051056)	186	32	12.17	+	2.63	5.02e-06	0.000339
secretion by cell (GO:0032940)	268	46	17.53	+	2.62	3.92e-08	4.13e-06
metal ion transport (GO:0030001)	531	91	34.74	+	2.62	1.23e-14	2.48e-12
cellular response to metal ion (GO:0071248)	117	20	7.65	+	2.61	0.000433	0.0168
inorganic cation transmembrane transport (GO:0098662)	490	83	32.06	+	2.59	3.11e-13	5.63e-11
regulation of vesicle-mediated transport (GO:0060627)	380	64	24.86	+	2.57	1.78e-10	2.61e-08
retina development in camera-type eye (GO:0060041)	113	19	7.39	+	2.57	0.000678	0.0244
cation transmembrane transport (GO:0098655)	565	95	36.96	+	2.57	6.27e-15	1.3e-12
secretion (GO:0046903)	343	57	22.44	+	2.54	2.76e-09	3.4e-07
central nervous system development (GO:0007417)	635	105	41.54	+	2.53	5.93e-16	1.35e-13
negative regulation of supramolecular fiber organization (GO:1902904)	134	22	8.77	+	2.51	0.000274	0.0115
central nervous system neuron differentiation (GO:0021953)	135	22	8.83	+	2.49	0.000293	0.0122
brain development (GO:0007420)	467	76	30.55	+	2.49	1.98e-11	3.01e-09
export from cell (GO:0140352)	309	50	20.22	+	2.47	8.43e-08	8.15e-06
establishment or maintenance of cell polarity (GO:0007163)	161	26	10.53	+	2.47	8.73e-05	0.00428
negative regulation of cell projection organization (GO:0031345)	118	19	7.72	+	2.46	0.000886	0.0306
microtubule-based transport (GO:0099111)	144	23	9.42	+	2.44	0.000258	0.011
neuromuscular process (GO:0050905)	113	18	7.39	+	2.43	0.00134	0.0428
protein-containing complex localization (GO:0031503)	113	18	7.39	+	2.43	0.00134	0.0427
regulation of cell development (GO:0060284)	353	55	23.09	+	2.38	5.15e-08	5.23e-06
cellular response to inorganic substance (GO:0071241)	129	20	8.44	+	2.37	0.000883	0.0306
inner ear development (GO:0048839)	155	24	10.14	+	2.37	0.000405	0.0159
regulation of Ras protein signal transduction (GO:0046578)	155	24	10.14	+	2.37	0.000405	0.0159
cell adhesion (GO:0007155)	617	95	40.37	+	2.35	8.43e-13	1.42e-10
cation transport (GO:0006812)	702	108	45.93	+	2.35	2.18e-14	4.28e-12
calcium ion transmembrane transport (GO:0070588)	156	24	10.21	+	2.35	0.00042	0.0163
carboxylic acid transmembrane transport (GO:1905039)	130	20	8.51	+	2.35	0.00095	0.0325
regulation of cell morphogenesis (GO:0022604)	216	33	14.13	+	2.34	2.81e-05	0.00158
negative regulation of transport (GO:0051051)	262	40	17.14	+	2.33	4.77e-06	0.000325
organic acid transmembrane transport (GO:1903825)	131	20	8.57	+	2.33	0.00102	0.0341
calcium ion transport (GO:0006816)	192	29	12.56	+	2.31	0.000105	0.00504
chemotaxis (GO:0006935)	392	59	25.65	+	2.3	4.38e-08	4.55e-06
head development (GO:0060322)	506	76	33.1	+	2.3	4.2e-10	5.9e-08
taxis (GO:0042330)	394	59	25.78	+	2.29	4.83e-08	4.97e-06
cytoskeleton-dependent intracellular transport (GO:0030705)	148	22	9.68	+	2.27	0.000996	0.0332
regulation of transport (GO:0051049)	1187	176	77.66	+	2.27	1.06e-21	7.21e-19
cell development (GO:0048468)	1273	187	83.28	+	2.25	1.23e-22	9.31e-20
transmembrane transport (GO:0055085)	1097	158	71.77	+	2.2	2.01e-18	6.25e-16
regulation of neuron death (GO:1901214)	174	25	11.38	+	2.2	0.000848	0.0294
ion transport (GO:0006811)	1043	149	68.24	+	2.18	4.3e-17	1.14e-14
carboxylic acid biosynthetic process (GO:0046394)	192	27	12.56	+	2.15	0.000546	0.0201
ear development (GO:0043583)	178	25	11.65	+	2.15	0.000969	0.033
regulation of secretion (GO:0051046)	399	56	26.1	+	2.15	8.45e-07	6.65e-05
regulation of secretion by cell (GO:1903530)	366	51	23.95	+	2.13	2.55e-06	0.000184
organic acid biosynthetic process (GO:0016053)	194	27	12.69	+	2.13	0.000603	0.022
peptidyl-serine modification (GO:0018209)	173	24	11.32	+	2.12	0.00141	0.044
regulation of anatomical structure morphogenesis (GO:0022603)	659	91	43.11	+	2.11	5.04e-10	6.94e-08
microtubule-based movement (GO:0007018)	306	42	20.02	+	2.1	3.75e-05	0.00202
sensory organ morphogenesis (GO:0090596)	219	30	14.33	+	2.09	0.00044	0.017
locomotion (GO:0040011)	980	130	64.12	+	2.03	8.02e-13	1.37e-10
movement of cell or subcellular component (GO:0006928)	1176	156	76.94	+	2.03	3.05e-15	6.52e-13
anion transport (GO:0006820)	402	53	26.3	+	2.02	7.03e-06	0.000468
carboxylic acid transport (GO:0046942)	205	27	13.41	+	2.01	0.00135	0.0429
endocytosis (GO:0006897)	350	46	22.9	+	2.01	3.07e-05	0.0017
cellular response to organic cyclic compound (GO:0071407)	317	40	20.74	+	1.93	0.000218	0.00958
transmembrane receptor protein tyrosine kinase signaling pathway (GO:0007169)	325	41	21.26	+	1.93	0.00024	0.0104
positive regulation of developmental process (GO:0051094)	927	115	60.65	+	1.9	7.7e-10	1.02e-07
regulation of system process (GO:0044057)	334	41	21.85	+	1.88	0.000311	0.0129
system development (GO:0048731)	2708	332	177.17	+	1.87	9.34e-28	1.22e-24
regulation of localization (GO:0032879)	2040	250	133.46	+	1.87	2.17e-20	9.43e-18
negative regulation of cellular component organization (GO:0051129)	499	61	32.65	+	1.87	1.5e-05	0.000898
positive regulation of cellular component organization (GO:0051130)	778	94	50.9	+	1.85	1.1e-07	1.04e-05
sensory organ development (GO:0007423)	449	54	29.38	+	1.84	6.71e-05	0.00335
regulation of cellular component organization (GO:0051128)	1740	207	113.84	+	1.82	2e-15	4.34e-13
small molecule biosynthetic process (GO:0044283)	320	38	20.94	+	1.82	0.00113	0.0371
multicellular organism development (GO:0007275)	3028	355	198.1	+	1.79	1.51e-26	1.54e-23
cell migration (GO:0016477)	696	81	45.53	+	1.78	2.9e-06	0.000208
regulation of developmental process (GO:0050793)	1779	206	116.39	+	1.77	2.61e-14	5.04e-12
regulation of biological quality (GO:0065008)	2842	329	185.93	+	1.77	1.96e-23	1.56e-20
localization of cell (GO:0051674)	823	95	53.84	+	1.76	5.11e-07	4.15e-05
cell motility (GO:0048870)	823	95	53.84	+	1.76	5.11e-07	4.13e-05
anatomical structure morphogenesis (GO:0009653)	1699	195	111.15	+	1.75	3.55e-13	6.36e-11
cellular response to organonitrogen compound (GO:0071417)	377	43	24.66	+	1.74	0.000957	0.0326
positive regulation of cellular component biogenesis (GO:0044089)	387	44	25.32	+	1.74	0.00107	0.0353
regulation of multicellular organismal development (GO:2000026)	984	111	64.38	+	1.72	1.93e-07	1.7e-05
cellular response to nitrogen compound (GO:1901699)	417	47	27.28	+	1.72	0.000805	0.0283
negative regulation of cell differentiation (GO:0045596)	465	52	30.42	+	1.71	0.000543	0.02
regulation of cellular component biogenesis (GO:0044087)	746	83	48.81	+	1.7	1.17e-05	0.000718
positive regulation of multicellular organismal process (GO:0051240)	1019	113	66.67	+	1.69	3.02e-07	2.54e-05
positive regulation of cell communication (GO:0010647)	1261	137	82.5	+	1.66	3.79e-08	4.02e-06
regulation of cellular component movement (GO:0051270)	783	85	51.23	+	1.66	1.88e-05	0.0011
positive regulation of signaling (GO:0023056)	1268	137	82.96	+	1.65	5.56e-08	5.53e-06
vesicle-mediated transport (GO:0016192)	1004	108	65.69	+	1.64	1.86e-06	0.000137
microtubule-based process (GO:0007017)	680	73	44.49	+	1.64	0.000104	0.00503
regulation of locomotion (GO:0040012)	767	82	50.18	+	1.63	5.45e-05	0.00278
regulation of cell differentiation (GO:0045595)	1106	118	72.36	+	1.63	8.49e-07	6.61e-05
regulation of cell communication (GO:0010646)	2523	269	165.06	+	1.63	1.11e-14	2.27e-12
regulation of signaling (GO:0023051)	2535	269	165.85	+	1.62	1.77e-14	3.51e-12
transport (GO:0006810)	3111	328	203.53	+	1.61	1.59e-17	4.55e-15
regulation of cell migration (GO:0030334)	695	73	45.47	+	1.61	0.000221	0.00957
cell differentiation (GO:0030154)	2464	258	161.2	+	1.6	3.08e-13	5.65e-11
anatomical structure development (GO:0048856)	3707	388	242.53	+	1.6	1.06e-20	5.04e-18
regulation of cell motility (GO:2000145)	738	77	48.28	+	1.59	0.000185	0.00834
cellular developmental process (GO:0048869)	2482	258	162.38	+	1.59	6.77e-13	1.17e-10
establishment of localization (GO:0051234)	3247	336	212.43	+	1.58	7.55e-17	1.97e-14
response to organonitrogen compound (GO:0010243)	571	59	37.36	+	1.58	0.0013	0.0418
developmental process (GO:0032502)	3995	404	261.37	+	1.55	4.25e-19	1.48e-16
localization (GO:0051179)	4314	436	282.24	+	1.54	5.48e-21	2.7e-18
regulation of multicellular organismal process (GO:0051239)	1966	192	128.62	+	1.49	1.11e-07	1.04e-05
cellular response to endogenous stimulus (GO:0071495)	760	74	49.72	+	1.49	0.0015	0.0463
cytoskeleton organization (GO:0007010)	1016	98	66.47	+	1.47	0.00032	0.0131
positive regulation of catalytic activity (GO:0043085)	890	85	58.23	+	1.46	0.00103	0.0342
response to endogenous stimulus (GO:0009719)	851	81	55.68	+	1.45	0.00164	0.0495
cell surface receptor signaling pathway (GO:0007166)	1580	150	103.37	+	1.45	1.4e-05	0.000845
positive regulation of signal transduction (GO:0009967)	1149	108	75.17	+	1.44	0.00035	0.014
positive regulation of molecular function (GO:0044093)	1192	110	77.99	+	1.41	0.00067	0.0241
regulation of signal transduction (GO:0009966)	2236	204	146.29	+	1.39	3.2e-06	0.000226
regulation of molecular function (GO:0065009)	2397	212	156.82	+	1.35	1.38e-05	0.000833
multicellular organismal process (GO:0032501)	5394	476	352.9	+	1.35	1.07e-12	1.78e-10
cellular component organization (GO:0016043)	4316	377	282.37	+	1.34	3.6e-09	4.36e-07
cellular component organization or biogenesis (GO:0071840)	4490	378	293.75	+	1.29	1.88e-07	1.67e-05
animal organ development (GO:0048513)	2368	195	154.92	+	1.26	0.00139	0.0441
positive regulation of biological process (GO:0048518)	4919	388	321.82	+	1.21	6.31e-05	0.00318
negative regulation of cellular process (GO:0048523)	3727	292	243.83	+	1.2	0.00123	0.04
positive regulation of cellular process (GO:0048522)	4486	351	293.49	+	1.2	0.000329	0.0134
signaling (GO:0023052)	4759	372	311.35	+	1.19	0.000203	0.00908
cell communication (GO:0007154)	4849	374	317.24	+	1.18	0.000538	0.0199
biological regulation (GO:0065007)	11347	850	742.36	+	1.14	1.35e-08	1.57e-06
regulation of cellular process (GO:0050794)	10220	764	668.63	+	1.14	6.37e-07	5.07e-05
regulation of biological process (GO:0050789)	10652	786	696.89	+	1.13	2.98e-06	0.000212
cellular process (GO:0009987)	14146	1000	925.48	+	1.08	2.33e-05	0.00132
biological_process (GO:0008150)	16915	1157	1106.64	+	1.05	0.000579	0.0211
organic substance metabolic process (GO:0071704)	6595	356	431.47	-	0.83	1.61e-05	0.000953
cellular metabolic process (GO:0044237)	6153	330	402.55	-	0.82	2.19e-05	0.00126
metabolic process (GO:0008152)	7014	374	458.88	-	0.82	1.76e-06	0.00013
regulation of gene expression (GO:0010468)	3986	212	260.78	-	0.81	0.000898	0.0309
primary metabolic process (GO:0044238)	6188	328	404.84	-	0.81	7.29e-06	0.000476
Unclassified (UNCLASSIFIED)	3949	208	258.36	-	0.81	0.000579	0.0212
nitrogen compound metabolic process (GO:0006807)	5669	293	370.89	-	0.79	2.96e-06	0.000212
regulation of transcription, DNA-templated (GO:0006355)	2862	145	187.24	-	0.77	0.00107	0.0353
regulation of nucleic acid-templated transcription (GO:1903506)	2862	145	187.24	-	0.77	0.00107	0.0353
regulation of RNA biosynthetic process (GO:2001141)	2870	145	187.77	-	0.77	0.000816	0.0284
cellular macromolecule metabolic process (GO:0044260)	3699	186	242	-	0.77	8.12e-05	0.00399
regulation of RNA metabolic process (GO:0051252)	3117	156	203.93	-	0.76	0.000284	0.0118
regulation of biosynthetic process (GO:0009889)	3378	168	221	-	0.76	0.000114	0.00543
regulation of cellular biosynthetic process (GO:0031326)	3332	165	217.99	-	0.76	0.000104	0.00503
macromolecule metabolic process (GO:0043170)	5103	251	333.86	-	0.75	1.96e-07	1.73e-05
regulation of transcription by RNA polymerase II (GO:0006357)	2160	105	141.32	-	0.74	0.00142	0.0441
regulation of macromolecule biosynthetic process (GO:0010556)	3230	157	211.32	-	0.74	5.14e-05	0.00268
regulation of nucleobase-containing compound metabolic process (GO:0019219)	3360	162	219.82	-	0.74	2.1e-05	0.00121
organic substance catabolic process (GO:1901575)	1321	56	86.42	-	0.65	0.00061	0.0222
negative regulation of macromolecule biosynthetic process (GO:0010558)	1181	50	77.27	-	0.65	0.00118	0.0386
cellular response to stress (GO:0033554)	1176	49	76.94	-	0.64	0.000916	0.0314
catabolic process (GO:0009056)	1515	63	99.12	-	0.64	0.000134	0.00627
negative regulation of nucleobase-containing compound metabolic process (GO:0045934)	1212	49	79.29	-	0.62	0.000352	0.014
cellular catabolic process (GO:0044248)	1314	53	85.97	-	0.62	0.000188	0.00847
sensory perception (GO:0007600)	1401	52	91.66	-	0.57	9.51e-06	0.000605
cell cycle (GO:0007049)	759	28	49.66	-	0.56	0.00143	0.0444
cellular macromolecule catabolic process (GO:0044265)	718	26	46.97	-	0.55	0.00139	0.0436
biological process involved in interspecies interaction between organisms (GO:0044419)	1046	37	68.43	-	0.54	5.29e-05	0.00272
cellular macromolecule biosynthetic process (GO:0034645)	722	25	47.24	-	0.53	0.00062	0.0224
response to other organism (GO:0051707)	939	32	61.43	-	0.52	6.72e-05	0.00334
response to external biotic stimulus (GO:0043207)	941	32	61.56	-	0.52	5.25e-05	0.0027
response to biotic stimulus (GO:0009607)	981	33	64.18	-	0.51	3.02e-05	0.00168
negative regulation of gene expression (GO:0010629)	669	22	43.77	-	0.5	0.000503	0.019
organic cyclic compound metabolic process (GO:1901360)	2297	75	150.28	-	0.5	6.13e-12	9.85e-10
cellular nitrogen compound metabolic process (GO:0034641)	2620	85	171.41	-	0.5	7.38e-14	1.41e-11
defense response to other organism (GO:0098542)	671	21	43.9	-	0.48	0.000268	0.0113
cellular nitrogen compound biosynthetic process (GO:0044271)	1058	33	69.22	-	0.48	2.07e-06	0.000151
regulation of cell cycle process (GO:0010564)	517	16	33.82	-	0.47	0.0013	0.0417
immune response (GO:0006955)	916	28	59.93	-	0.47	8.09e-06	0.000522
macromolecule biosynthetic process (GO:0009059)	1053	32	68.89	-	0.46	1.36e-06	0.000102
heterocycle metabolic process (GO:0046483)	2094	62	137	-	0.45	4.79e-13	8.37e-11
cellular aromatic compound metabolic process (GO:0006725)	2139	63	139.94	-	0.45	1.94e-13	3.61e-11
nucleobase-containing compound metabolic process (GO:0006139)	1989	57	130.13	-	0.44	3.96e-13	6.99e-11
regulation of defense response (GO:0031347)	421	12	27.54	-	0.44	0.00164	0.0495
gene expression (GO:0010467)	1683	47	110.11	-	0.43	1.2e-11	1.92e-09
peptide metabolic process (GO:0006518)	481	13	31.47	-	0.41	0.000412	0.0161
chromosome organization (GO:0051276)	694	18	45.4	-	0.4	7.62e-06	0.000496
response to bacterium (GO:0009617)	510	13	33.37	-	0.39	0.000138	0.00645
post-transcriptional regulation of gene expression (GO:0010608)	362	9	23.68	-	0.38	0.00141	0.044
cellular response to DNA damage stimulus (GO:0006974)	561	13	36.7	-	0.35	1.92e-05	0.00112
DNA metabolic process (GO:0006259)	572	13	37.42	-	0.35	1.04e-05	0.00065
nucleic acid metabolic process (GO:0090304)	1616	33	105.72	-	0.31	1.49e-16	3.67e-14
RNA processing (GO:0006396)	678	13	44.36	-	0.29	7.76e-08	7.61e-06
RNA metabolic process (GO:0016070)	1115	21	72.95	-	0.29	1.58e-12	2.6e-10
non-membrane-bounded organelle assembly (GO:0140694)	269	5	17.6	-	0.28	0.00132	0.0423
mRNA metabolic process (GO:0016071)	435	8	28.46	-	0.28	2.06e-05	0.0012
mitochondrion organization (GO:0007005)	361	6	23.62	-	0.25	4.11e-05	0.00219
regulation of cell cycle phase transition (GO:1901987)	304	5	19.89	-	0.25	0.000183	0.00829
heterocycle catabolic process (GO:0046700)	245	4	16.03	-	0.25	0.0012	0.0392
cellular nitrogen compound catabolic process (GO:0044270)	247	4	16.16	-	0.25	0.000824	0.0286
detection of stimulus (GO:0051606)	1184	18	77.46	-	0.23	9.35e-16	2.06e-13
aromatic compound catabolic process (GO:0019439)	264	4	17.27	-	0.23	0.000442	0.017
transcription, DNA-templated (GO:0006351)	270	4	17.66	-	0.23	0.000314	0.013
nucleic acid-templated transcription (GO:0097659)	271	4	17.73	-	0.23	0.000319	0.0131
DNA repair (GO:0006281)	342	5	22.37	-	0.22	3.67e-05	0.00199
RNA biosynthetic process (GO:0032774)	280	4	18.32	-	0.22	0.000156	0.00724
detection of stimulus involved in sensory perception (GO:0050906)	1111	12	72.69	-	0.17	4.22e-18	1.29e-15
peptide biosynthetic process (GO:0043043)	383	4	25.06	-	0.16	9.09e-07	6.96e-05
negative regulation of cell cycle process (GO:0010948)	192	2	12.56	-	0.16	0.000776	0.0274
ribonucleoprotein complex biogenesis (GO:0022613)	385	4	25.19	-	0.16	6e-07	4.82e-05
energy derivation by oxidation of organic compounds (GO:0015980)	193	2	12.63	-	0.16	0.000784	0.0276
humoral immune response (GO:0006959)	197	2	12.89	-	0.16	0.000539	0.0199
ncRNA metabolic process (GO:0034660)	435	4	28.46	-	0.14	5.18e-08	5.22e-06
negative regulation of cell cycle phase transition (GO:1901988)	160	1	10.47	-	0.1	0.000768	0.0272
ncRNA processing (GO:0034470)	338	2	22.11	-	0.09	1.64e-07	1.48e-05
rRNA processing (GO:0006364)	184	1	12.04	-	0.08	0.000169	0.00775
sensory perception of chemical stimulus (GO:0007606)	1135	6	74.26	-	0.08	4.43e-24	3.73e-21
rRNA metabolic process (GO:0016072)	203	1	13.28	-	0.08	5.42e-05	0.00277
ribosome biogenesis (GO:0042254)	262	1	17.14	-	0.06	1.75e-06	0.00013
translation (GO:0006412)	368	1	24.08	-	0.04	2.39e-09	3e-07
detection of chemical stimulus involved in sensory perception of smell (GO:0050911)	1021	1	66.8	-	0.01	2.01e-27	2.4e-24
sensory perception of smell (GO:0007608)	1039	1	67.98	-	0.01	5.7e-28	8.16e-25
detection of chemical stimulus involved in sensory perception (GO:0050907)	1063	1	69.55	-	0.01	1.07e-28	1.91e-25
detection of chemical stimulus (GO:0009593)	1083	1	70.85	-	0.01	3.05e-29	8.72e-26
cellular respiration (GO:0045333)	142	0	9.29	-	< 0.01	0.000278	0.0116
aerobic respiration (GO:0009060)	112	0	7.33	-	< 0.01	0.00129	0.0417
regulation of cell cycle G1/S phase transition (GO:1902806)	114	0	7.46	-	< 0.01	0.0013	0.0417
