# Supplementary material for: Functional annotation of the animal genomes: An integrated annotation resource for the horse
Source: PLoS Genet. 2023 Mar 2;19(3):e1010468. doi: 10.1371/journal.pgen.1010468 (PMC10013926; doi:10.1371/journal.pgen.1010468)
Supplement: S4 Table — GO enrichment analysis of Q1 genes downregulated in both DEG and DAR analyses of cerebral cortex vs. heart. (XLSX) [file pgen.1010468.s010.xlsx]

## Sheet: Sheet1
Analysis Type:	PANTHER Overrepresentation Test (Released 20220202)
Analyzed List:	Q3 (Equus caballus)
Reference List:	Equus caballus (all genes in database)
Test Type:	FISHER
Correction:	FDR
GO biological process complete	Equus caballus - REFLIST (20864)	Q3 (934)	Q3 (expected)	Q3 (over/under)	Q3 (fold Enrichment)	Q3 (raw P-value)	Q3 (FDR)
caveola assembly (GO:0070836)	5	5	0.22	+	22.34	3.01e-05	0.00222
His-Purkinje system development (GO:0003164)	4	4	0.18	+	22.34	0.000204	0.0107
plasma membrane raft assembly (GO:0044854)	6	5	0.27	+	18.62	5.32e-05	0.00356
bundle of His cell-Purkinje myocyte adhesion involved in cell communication (GO:0086073)	6	5	0.27	+	18.62	5.32e-05	0.00354
cardiac muscle cell-cardiac muscle cell adhesion (GO:0086042)	6	5	0.27	+	18.62	5.32e-05	0.00353
regulation of cell communication by electrical coupling (GO:0010649)	5	4	0.22	+	17.87	0.000355	0.0166
membrane raft assembly (GO:0001765)	8	6	0.36	+	16.75	1.36e-05	0.00108
skeletal myofibril assembly (GO:0014866)	6	4	0.27	+	14.89	0.000572	0.0244
collagen biosynthetic process (GO:0032964)	8	5	0.36	+	13.96	0.000138	0.00777
muscle cell fate commitment (GO:0042693)	8	5	0.36	+	13.96	0.000138	0.00774
sarcomere organization (GO:0045214)	27	16	1.21	+	13.24	1.02e-11	3.09e-09
regulation of ventricular cardiac muscle cell action potential (GO:0098911)	12	7	0.54	+	13.03	8.31e-06	0.000695
regulation of cardiac muscle contraction by regulation of the release of sequestered calcium ion (GO:0010881)	7	4	0.31	+	12.76	0.000868	0.0342
sinoatrial node development (GO:0003163)	7	4	0.31	+	12.76	0.000868	0.0341
plasma membrane raft organization (GO:0044857)	9	5	0.4	+	12.41	0.000207	0.0107
bundle of His cell to Purkinje myocyte communication (GO:0086069)	13	7	0.58	+	12.03	1.23e-05	0.00099
cardiac conduction system development (GO:0003161)	15	8	0.67	+	11.91	3.04e-06	0.000271
regulation of ryanodine-sensitive calcium-release channel activity (GO:0060314)	10	5	0.45	+	11.17	0.0003	0.0145
regulation of vasculogenesis (GO:2001212)	8	4	0.36	+	11.17	0.00126	0.0469
metanephric glomerulus development (GO:0072224)	8	4	0.36	+	11.17	0.00126	0.0468
cellular response to purine-containing compound (GO:0071415)	8	4	0.36	+	11.17	0.00126	0.0467
glycogen catabolic process (GO:0005980)	8	4	0.36	+	11.17	0.00126	0.0465
glucan catabolic process (GO:0009251)	8	4	0.36	+	11.17	0.00126	0.0464
cardiac pacemaker cell development (GO:0060926)	8	4	0.36	+	11.17	0.00126	0.0463
myofibril assembly (GO:0030239)	46	23	2.06	+	11.17	4.83e-15	2.16e-12
regulation of release of sequestered calcium ion into cytosol by sarcoplasmic reticulum (GO:0010880)	12	6	0.54	+	11.17	7.25e-05	0.0045
striated muscle cell development (GO:0055002)	47	23	2.1	+	10.93	6.91e-15	2.91e-12
cardiac muscle cell development (GO:0055013)	39	18	1.75	+	10.31	1.29e-11	3.85e-09
regulation of cardiac muscle contraction by calcium ion signaling (GO:0010882)	13	6	0.58	+	10.31	0.000102	0.0061
cardiac myofibril assembly (GO:0055003)	11	5	0.49	+	10.15	0.00042	0.019
regulation of cardiac muscle cell action potential (GO:0098901)	20	9	0.9	+	10.05	2.16e-06	0.000195
regulation of actin filament-based movement (GO:1903115)	25	11	1.12	+	9.83	1.89e-07	2.15e-05
cardiac cell development (GO:0055006)	41	18	1.84	+	9.81	2.48e-11	7.25e-09
regulation of cardiac muscle cell contraction (GO:0086004)	23	10	1.03	+	9.71	7.49e-07	7.19e-05
atrial cardiac muscle tissue development (GO:0003228)	14	6	0.63	+	9.57	0.000141	0.00784
skeletal muscle contraction (GO:0003009)	19	8	0.85	+	9.41	1.18e-05	0.000973
positive regulation of myotube differentiation (GO:0010831)	12	5	0.54	+	9.31	0.000575	0.0245
regulation of epithelial cell differentiation involved in kidney development (GO:2000696)	13	5	0.58	+	8.59	0.000768	0.031
negative regulation of ATP-dependent activity (GO:0032780)	13	5	0.58	+	8.59	0.000768	0.031
regulation of myoblast fusion (GO:1901739)	13	5	0.58	+	8.59	0.000768	0.0309
response to muscle stretch (GO:0035994)	13	5	0.58	+	8.59	0.000768	0.0308
cardiac right ventricle morphogenesis (GO:0003215)	16	6	0.72	+	8.38	0.000252	0.0125
striated muscle adaptation (GO:0014888)	19	7	0.85	+	8.23	8.34e-05	0.00508
atrial septum morphogenesis (GO:0060413)	14	5	0.63	+	7.98	0.00101	0.0388
induction of positive chemotaxis (GO:0050930)	14	5	0.63	+	7.98	0.00101	0.0387
cardiac muscle cell differentiation (GO:0055007)	56	20	2.51	+	7.98	3.98e-11	1.1e-08
ventricular cardiac muscle tissue development (GO:0003229)	45	16	2.01	+	7.94	3.76e-09	6.49e-07
cellular component assembly involved in morphogenesis (GO:0010927)	73	25	3.27	+	7.65	3.16e-13	1.16e-10
muscle cell development (GO:0055001)	119	40	5.33	+	7.51	4.17e-20	3.73e-17
segment specification (GO:0007379)	15	5	0.67	+	7.45	0.00129	0.0474
regulation of the force of heart contraction (GO:0002026)	15	5	0.67	+	7.45	0.00129	0.0472
positive regulation of actin cytoskeleton reorganization (GO:2000251)	15	5	0.67	+	7.45	0.00129	0.0471
regulation of action potential (GO:0098900)	33	11	1.48	+	7.45	1.76e-06	0.000165
positive regulation of cell migration involved in sprouting angiogenesis (GO:0090050)	15	5	0.67	+	7.45	0.00129	0.047
aortic valve morphogenesis (GO:0003180)	15	5	0.67	+	7.45	0.00129	0.0469
membrane raft organization (GO:0031579)	18	6	0.81	+	7.45	0.000422	0.0189
muscle adaptation (GO:0043500)	21	7	0.94	+	7.45	0.000139	0.00779
regulation of cardiac muscle contraction (GO:0055117)	46	15	2.06	+	7.28	3e-08	4.17e-06
positive regulation of heart growth (GO:0060421)	22	7	0.98	+	7.11	0.000177	0.00937
vascular endothelial growth factor signaling pathway (GO:0038084)	22	7	0.98	+	7.11	0.000177	0.00934
cardiac muscle tissue development (GO:0048738)	121	38	5.42	+	7.02	2.43e-18	1.58e-15
cardiac muscle tissue morphogenesis (GO:0055008)	51	16	2.28	+	7.01	1.64e-08	2.44e-06
actomyosin structure organization (GO:0031032)	87	27	3.89	+	6.93	2.52e-13	9.48e-11
ventricular cardiac muscle tissue morphogenesis (GO:0055010)	39	12	1.75	+	6.87	1.21e-06	0.000115
striated muscle cell differentiation (GO:0051146)	144	44	6.45	+	6.83	1.21e-20	1.23e-17
cardiac ventricle morphogenesis (GO:0003208)	59	18	2.64	+	6.82	3.02e-09	5.48e-07
striated muscle contraction (GO:0006941)	69	21	3.09	+	6.8	1.53e-10	3.71e-08
vascular endothelial growth factor receptor signaling pathway (GO:0048010)	23	7	1.03	+	6.8	0.000222	0.0114
striated muscle tissue development (GO:0014706)	126	38	5.64	+	6.74	7.52e-18	4.14e-15
regulation of cell migration involved in sprouting angiogenesis (GO:0090049)	30	9	1.34	+	6.7	3.11e-05	0.00228
cell communication involved in cardiac conduction (GO:0086065)	27	8	1.21	+	6.62	9.25e-05	0.00559
regulation of heart rate (GO:0002027)	68	20	3.04	+	6.57	6.9e-10	1.47e-07
heterotypic cell-cell adhesion (GO:0034113)	24	7	1.07	+	6.52	0.000276	0.0135
regulation of striated muscle contraction (GO:0006942)	62	18	2.78	+	6.49	5.82e-09	9.57e-07
positive regulation of lipid storage (GO:0010884)	21	6	0.94	+	6.38	0.000831	0.0332
cardiocyte differentiation (GO:0035051)	71	20	3.18	+	6.29	1.3e-09	2.58e-07
muscle organ morphogenesis (GO:0048644)	64	18	2.87	+	6.28	8.84e-09	1.41e-06
basement membrane organization (GO:0071711)	25	7	1.12	+	6.25	0.000341	0.016
cardiac muscle contraction (GO:0060048)	50	14	2.24	+	6.25	4.13e-07	4.29e-05
muscle tissue morphogenesis (GO:0060415)	58	16	2.6	+	6.16	7.39e-08	9.05e-06
heart contraction (GO:0060047)	66	18	2.95	+	6.09	1.32e-08	2.06e-06
endocardial cushion development (GO:0003197)	33	9	1.48	+	6.09	5.83e-05	0.00379
heart process (GO:0003015)	78	21	3.49	+	6.01	1.01e-09	2.09e-07
muscle cell differentiation (GO:0042692)	190	51	8.51	+	6	1.27e-21	1.51e-18
musculoskeletal movement (GO:0050881)	30	8	1.34	+	5.96	0.000171	0.0093
multicellular organismal movement (GO:0050879)	30	8	1.34	+	5.96	0.000171	0.00926
myotube cell development (GO:0014904)	30	8	1.34	+	5.96	0.000171	0.00923
epiboly involved in wound healing (GO:0090505)	23	6	1.03	+	5.83	0.00124	0.0465
wound healing, spreading of cells (GO:0044319)	23	6	1.03	+	5.83	0.00124	0.0464
cardiac atrium morphogenesis (GO:0003209)	27	7	1.21	+	5.79	0.000505	0.0217
positive regulation of organ growth (GO:0046622)	31	8	1.39	+	5.76	0.000208	0.0107
cellular response to vascular endothelial growth factor stimulus (GO:0035924)	39	10	1.75	+	5.73	3.57e-05	0.00255
muscle contraction (GO:0006936)	133	34	5.95	+	5.71	2.5e-14	9.95e-12
regulation of muscle contraction (GO:0006937)	103	26	4.61	+	5.64	3.53e-11	9.91e-09
cell fate determination (GO:0001709)	28	7	1.25	+	5.58	0.000609	0.0255
regulation of heart rate by cardiac conduction (GO:0086091)	32	8	1.43	+	5.58	0.00025	0.0126
regulation of myotube differentiation (GO:0010830)	32	8	1.43	+	5.58	0.00025	0.0125
cardiac conduction (GO:0061337)	45	11	2.01	+	5.46	2.14e-05	0.00165
muscle system process (GO:0003012)	164	40	7.34	+	5.45	5.02e-16	2.48e-13
muscle tissue development (GO:0060537)	233	56	10.43	+	5.37	1.14e-21	1.48e-18
muscle structure development (GO:0061061)	335	80	15	+	5.33	2.25e-30	3.22e-26
regulation of heart growth (GO:0060420)	34	8	1.52	+	5.26	0.000356	0.0165
regulation of heart contraction (GO:0008016)	119	28	5.33	+	5.26	2.59e-11	7.41e-09
cardiac chamber morphogenesis (GO:0003206)	103	24	4.61	+	5.21	8.02e-10	1.69e-07
muscle organ development (GO:0007517)	185	43	8.28	+	5.19	1.77e-16	9.06e-14
heart valve morphogenesis (GO:0003179)	35	8	1.57	+	5.11	0.000421	0.0189
lung morphogenesis (GO:0060425)	40	9	1.79	+	5.03	0.000205	0.0107
glomerulus development (GO:0032835)	40	9	1.79	+	5.03	0.000205	0.0107
skeletal muscle organ development (GO:0060538)	108	24	4.83	+	4.96	1.81e-09	3.51e-07
regulation of blood circulation (GO:1903522)	150	33	6.71	+	4.91	2.14e-12	7.31e-10
homotypic cell-cell adhesion (GO:0034109)	32	7	1.43	+	4.89	0.0012	0.0453
cardiac atrium development (GO:0003230)	32	7	1.43	+	4.89	0.0012	0.0452
regulation of morphogenesis of an epithelium (GO:1905330)	51	11	2.28	+	4.82	5.77e-05	0.00377
cardiac septum morphogenesis (GO:0060411)	56	12	2.51	+	4.79	2.84e-05	0.00212
regulation of ATP-dependent activity (GO:0043462)	47	10	2.1	+	4.75	0.000137	0.00778
regulation of muscle system process (GO:0090257)	137	29	6.13	+	4.73	1.03e-10	2.54e-08
skeletal muscle tissue development (GO:0007519)	100	21	4.48	+	4.69	4.34e-08	5.8e-06
glycogen metabolic process (GO:0005977)	43	9	1.92	+	4.68	0.000328	0.0156
cellular glucan metabolic process (GO:0006073)	43	9	1.92	+	4.68	0.000328	0.0155
glucan metabolic process (GO:0044042)	43	9	1.92	+	4.68	0.000328	0.0155
morphogenesis of an epithelial sheet (GO:0002011)	45	9	2.01	+	4.47	0.000439	0.0193
regulation of alpha-beta T cell differentiation (GO:0046637)	45	9	2.01	+	4.47	0.000439	0.0193
myotube differentiation (GO:0014902)	55	11	2.46	+	4.47	0.000104	0.00618
regulation of blood vessel endothelial cell migration (GO:0043535)	71	14	3.18	+	4.4	1.42e-05	0.00113
energy reserve metabolic process (GO:0006112)	51	10	2.28	+	4.38	0.000246	0.0124
endothelial cell migration (GO:0043542)	51	10	2.28	+	4.38	0.000246	0.0124
collagen fibril organization (GO:0030199)	46	9	2.06	+	4.37	0.000505	0.0217
cardiac ventricle development (GO:0003231)	103	20	4.61	+	4.34	2.74e-07	2.9e-05
regulation of calcium ion transmembrane transporter activity (GO:1901019)	47	9	2.1	+	4.28	0.000579	0.0245
heart valve development (GO:0003170)	43	8	1.92	+	4.16	0.00137	0.049
positive regulation of angiogenesis (GO:0045766)	113	21	5.06	+	4.15	2.64e-07	2.84e-05
positive regulation of vasculature development (GO:1904018)	113	21	5.06	+	4.15	2.64e-07	2.82e-05
regulation of coagulation (GO:0050818)	54	10	2.42	+	4.14	0.000368	0.017
cardiac chamber development (GO:0003205)	136	25	6.09	+	4.11	2.37e-08	3.43e-06
heart development (GO:0007507)	398	73	17.82	+	4.1	8.05e-22	1.15e-18
nerve development (GO:0021675)	66	12	2.95	+	4.06	0.000114	0.00662
sprouting angiogenesis (GO:0002040)	50	9	2.24	+	4.02	0.000857	0.0341
regulation of blood coagulation (GO:0030193)	50	9	2.24	+	4.02	0.000857	0.034
regulation of organ growth (GO:0046620)	56	10	2.51	+	3.99	0.000474	0.0206
regulation of hemostasis (GO:1900046)	51	9	2.28	+	3.94	0.000971	0.0377
plasma membrane organization (GO:0007009)	108	19	4.83	+	3.93	1.99e-06	0.000183
heart morphogenesis (GO:0003007)	192	33	8.6	+	3.84	6.41e-10	1.39e-07
regulation of endothelial cell migration (GO:0010594)	129	22	5.77	+	3.81	5.06e-07	5.06e-05
circulatory system development (GO:0072359)	640	109	28.65	+	3.8	7.76e-30	5.55e-26
positive regulation of endothelial cell migration (GO:0010595)	83	14	3.72	+	3.77	6.51e-05	0.0042
angiogenesis (GO:0001525)	196	33	8.77	+	3.76	1.02e-09	2.08e-07
vasculogenesis (GO:0001570)	54	9	2.42	+	3.72	0.00139	0.0495
positive regulation of macroautophagy (GO:0016239)	54	9	2.42	+	3.72	0.00139	0.0494
wound healing (GO:0042060)	198	33	8.86	+	3.72	1.28e-09	2.58e-07
lung development (GO:0030324)	147	24	6.58	+	3.65	3.15e-07	3.32e-05
cardiac septum development (GO:0003279)	86	14	3.85	+	3.64	9.13e-05	0.00554
respiratory tube development (GO:0030323)	150	24	6.71	+	3.57	4.37e-07	4.47e-05
respiratory system development (GO:0060541)	166	26	7.43	+	3.5	2.12e-07	2.37e-05
epithelial cell migration (GO:0010631)	71	11	3.18	+	3.46	0.000731	0.0296
multicellular organismal signaling (GO:0035637)	84	13	3.76	+	3.46	0.000251	0.0125
actin cytoskeleton organization (GO:0030036)	454	70	20.32	+	3.44	2.29e-17	1.21e-14
polysaccharide metabolic process (GO:0005976)	65	10	2.91	+	3.44	0.00132	0.0477
cellular polysaccharide metabolic process (GO:0044264)	65	10	2.91	+	3.44	0.00132	0.0475
blood circulation (GO:0008015)	261	40	11.68	+	3.42	2.14e-10	4.95e-08
actin filament-based process (GO:0030029)	492	75	22.02	+	3.41	2.74e-18	1.71e-15
regulation of wound healing (GO:0061041)	92	14	4.12	+	3.4	0.000172	0.00924
circulatory system process (GO:0003013)	283	43	12.67	+	3.39	5.74e-11	1.52e-08
tissue migration (GO:0090130)	79	12	3.54	+	3.39	0.000499	0.0215
epithelium migration (GO:0090132)	73	11	3.27	+	3.37	0.000897	0.0352
positive regulation of epithelial cell migration (GO:0010634)	115	17	5.15	+	3.3	5.01e-05	0.00341
regulation of alpha-beta T cell activation (GO:0046634)	75	11	3.36	+	3.28	0.00109	0.0415
regulation of endothelial cell proliferation (GO:0001936)	103	15	4.61	+	3.25	0.000158	0.00867
external encapsulating structure organization (GO:0045229)	227	33	10.16	+	3.25	2.55e-08	3.66e-06
extracellular matrix organization (GO:0030198)	227	33	10.16	+	3.25	2.55e-08	3.62e-06
supramolecular fiber organization (GO:0097435)	449	65	20.1	+	3.23	4.92e-15	2.14e-12
extracellular structure organization (GO:0043062)	228	33	10.21	+	3.23	2.81e-08	3.94e-06
anatomical structure formation involved in morphogenesis (GO:0048646)	673	97	30.13	+	3.22	7.46e-22	1.19e-18
response to wounding (GO:0009611)	245	35	10.97	+	3.19	1.44e-08	2.22e-06
mesenchyme development (GO:0060485)	176	25	7.88	+	3.17	1.79e-06	0.000167
regulation of epithelial cell migration (GO:0010632)	176	25	7.88	+	3.17	1.79e-06	0.000166
regulation of response to wounding (GO:1903034)	113	16	5.06	+	3.16	0.00013	0.0074
regulation of angiogenesis (GO:0045765)	199	28	8.91	+	3.14	5.2e-07	5.17e-05
regulation of calcium ion transmembrane transport (GO:1903169)	100	14	4.48	+	3.13	0.000372	0.0171
regulation of vasculature development (GO:1901342)	202	28	9.04	+	3.1	6.8e-07	6.58e-05
blood vessel morphogenesis (GO:0048514)	282	39	12.62	+	3.09	4.87e-09	8.21e-07
cell-substrate adhesion (GO:0031589)	145	20	6.49	+	3.08	2.76e-05	0.00208
blood vessel development (GO:0001568)	356	49	15.94	+	3.07	6.01e-11	1.56e-08
response to transforming growth factor beta (GO:0071559)	102	14	4.57	+	3.07	0.000445	0.0195
response to growth factor (GO:0070848)	330	45	14.77	+	3.05	4.79e-10	1.07e-07
vasculature development (GO:0001944)	377	51	16.88	+	3.02	4.25e-11	1.15e-08
cellular response to growth factor stimulus (GO:0071363)	318	43	14.24	+	3.02	1.47e-09	2.88e-07
tissue morphogenesis (GO:0048729)	455	61	20.37	+	2.99	7.09e-13	2.54e-10
cellular response to transforming growth factor beta stimulus (GO:0071560)	97	13	4.34	+	2.99	0.000858	0.0339
actin filament organization (GO:0007015)	226	30	10.12	+	2.97	6.25e-07	6.13e-05
ameboidal-type cell migration (GO:0001667)	151	20	6.76	+	2.96	4.62e-05	0.00321
cartilage development (GO:0051216)	129	17	5.77	+	2.94	0.000177	0.00931
branching morphogenesis of an epithelial tube (GO:0048754)	114	15	5.1	+	2.94	0.000423	0.0189
nephron development (GO:0072006)	107	14	4.79	+	2.92	0.000683	0.028
morphogenesis of a branching epithelium (GO:0061138)	139	18	6.22	+	2.89	0.000141	0.00781
vascular process in circulatory system (GO:0003018)	127	16	5.69	+	2.81	0.000427	0.0189
morphogenesis of an epithelium (GO:0002009)	367	46	16.43	+	2.8	3.45e-09	6.1e-07
morphogenesis of a branching structure (GO:0001763)	147	18	6.58	+	2.74	0.000263	0.013
positive regulation of epithelial cell proliferation (GO:0050679)	139	17	6.22	+	2.73	0.00039	0.0179
regulation of calcium ion transport (GO:0051924)	140	17	6.27	+	2.71	0.000421	0.0189
tube morphogenesis (GO:0035239)	483	58	21.62	+	2.68	1.75e-10	4.11e-08
regulation of body fluid levels (GO:0050878)	225	27	10.07	+	2.68	1.21e-05	0.000977
regulation of system process (GO:0044057)	334	40	14.95	+	2.68	1.77e-07	2.02e-05
tissue development (GO:0009888)	1288	154	57.66	+	2.67	1.41e-26	4.03e-23
energy derivation by oxidation of organic compounds (GO:0015980)	193	23	8.64	+	2.66	5.75e-05	0.00378
protein autophosphorylation (GO:0046777)	145	17	6.49	+	2.62	0.000605	0.0255
connective tissue development (GO:0061448)	163	19	7.3	+	2.6	0.000317	0.0152
tube development (GO:0035295)	644	75	28.83	+	2.6	1.38e-12	4.81e-10
non-membrane-bounded organelle assembly (GO:0140694)	269	31	12.04	+	2.57	7.72e-06	0.000654
generation of precursor metabolites and energy (GO:0006091)	279	32	12.49	+	2.56	5.71e-06	0.000495
cellular component morphogenesis (GO:0032989)	445	51	19.92	+	2.56	7.78e-09	1.27e-06
animal organ morphogenesis (GO:0009887)	779	89	34.87	+	2.55	1.76e-14	7.2e-12
positive regulation of locomotion (GO:0040017)	431	49	19.29	+	2.54	1.92e-08	2.81e-06
second-messenger-mediated signaling (GO:0019932)	150	17	6.71	+	2.53	0.000854	0.0341
positive regulation of cellular component movement (GO:0051272)	426	48	19.07	+	2.52	5.09e-08	6.68e-06
positive regulation of cell migration (GO:0030335)	401	45	17.95	+	2.51	1.57e-07	1.82e-05
positive regulation of cell motility (GO:2000147)	421	47	18.85	+	2.49	8.24e-08	1e-05
epithelial tube morphogenesis (GO:0060562)	251	28	11.24	+	2.49	3.27e-05	0.00238
regulation of metal ion transport (GO:0010959)	235	26	10.52	+	2.47	7.09e-05	0.00443
regulation of epithelial cell proliferation (GO:0050678)	256	28	11.46	+	2.44	4.24e-05	0.00296
renal system development (GO:0072001)	230	25	10.3	+	2.43	0.000121	0.00699
urogenital system development (GO:0001655)	258	28	11.55	+	2.42	4.72e-05	0.00327
regulation of cell-substrate adhesion (GO:0010810)	166	18	7.43	+	2.42	0.00128	0.0469
regulation of cellular component movement (GO:0051270)	783	84	35.05	+	2.4	2.29e-12	7.63e-10
anatomical structure morphogenesis (GO:0009653)	1699	179	76.06	+	2.35	3.77e-25	7.7e-22
transmembrane receptor protein tyrosine kinase signaling pathway (GO:0007169)	325	34	14.55	+	2.34	1.64e-05	0.00129
cell fate commitment (GO:0045165)	202	21	9.04	+	2.32	0.000689	0.0282
kidney development (GO:0001822)	222	23	9.94	+	2.31	0.000396	0.018
regulation of peptidyl-tyrosine phosphorylation (GO:0050730)	194	20	8.68	+	2.3	0.00101	0.0387
regulation of anatomical structure morphogenesis (GO:0022603)	659	67	29.5	+	2.27	3.55e-09	6.2e-07
cell-cell adhesion (GO:0098609)	355	36	15.89	+	2.27	2.03e-05	0.00157
gland development (GO:0048732)	286	29	12.8	+	2.27	0.000112	0.0065
skin development (GO:0043588)	208	21	9.31	+	2.26	0.00137	0.049
regulation of cell migration (GO:0030334)	695	70	31.11	+	2.25	2.7e-09	4.96e-07
cell migration (GO:0016477)	696	69	31.16	+	2.21	5.29e-09	8.81e-07
regulation of cell motility (GO:2000145)	738	73	33.04	+	2.21	2.58e-09	4.79e-07
camera-type eye development (GO:0043010)	253	25	11.33	+	2.21	0.000474	0.0207
embryonic organ morphogenesis (GO:0048562)	243	24	10.88	+	2.21	0.000634	0.0264
positive regulation of cell adhesion (GO:0045785)	337	33	15.09	+	2.19	7.47e-05	0.00461
regulation of actin filament-based process (GO:0032970)	317	31	14.19	+	2.18	0.000135	0.00766
regulation of locomotion (GO:0040012)	767	75	34.34	+	2.18	1.87e-09	3.58e-07
pattern specification process (GO:0007389)	369	36	16.52	+	2.18	5.2e-05	0.0035
cell adhesion (GO:0007155)	617	60	27.62	+	2.17	1.11e-07	1.34e-05
enzyme-linked receptor protein signaling pathway (GO:0007167)	495	48	22.16	+	2.17	2.5e-06	0.000224
eye development (GO:0001654)	289	28	12.94	+	2.16	0.000355	0.0166
visual system development (GO:0150063)	290	28	12.98	+	2.16	0.000365	0.0169
cytoskeleton organization (GO:0007010)	1016	98	45.48	+	2.15	1.01e-11	3.14e-09
positive regulation of developmental process (GO:0051094)	927	89	41.5	+	2.14	1.68e-10	4.02e-08
animal organ development (GO:0048513)	2368	227	106.01	+	2.14	4.77e-27	2.27e-23
sensory system development (GO:0048880)	294	28	13.16	+	2.13	0.000412	0.0187
negative regulation of developmental process (GO:0051093)	630	60	28.2	+	2.13	2.48e-07	2.74e-05
negative regulation of intracellular signal transduction (GO:1902532)	400	38	17.91	+	2.12	3.85e-05	0.00274
regulation of membrane potential (GO:0042391)	328	31	14.68	+	2.11	0.000297	0.0144
epithelium development (GO:0060429)	811	76	36.31	+	2.09	8.33e-09	1.34e-06
skeletal system development (GO:0001501)	402	37	18	+	2.06	0.000106	0.00622
embryonic organ development (GO:0048568)	353	32	15.8	+	2.03	0.000333	0.0157
regulation of multicellular organismal development (GO:2000026)	984	89	44.05	+	2.02	2.4e-09	4.53e-07
endomembrane system organization (GO:0010256)	379	34	16.97	+	2	0.000302	0.0145
regulation of cell adhesion (GO:0030155)	569	51	25.47	+	2	1.12e-05	0.000923
regulation of developmental process (GO:0050793)	1779	159	79.64	+	2	7.56e-16	3.61e-13
positive regulation of cell differentiation (GO:0045597)	600	53	26.86	+	1.97	8.14e-06	0.000685
cellular response to endogenous stimulus (GO:0071495)	760	67	34.02	+	1.97	6.59e-07	6.42e-05
response to endogenous stimulus (GO:0009719)	851	75	38.1	+	1.97	1.19e-07	1.41e-05
cellular homeostasis (GO:0019725)	457	40	20.46	+	1.96	0.000175	0.00936
sensory organ development (GO:0007423)	449	39	20.1	+	1.94	0.000242	0.0123
chemotaxis (GO:0006935)	392	34	17.55	+	1.94	0.000595	0.0251
locomotion (GO:0040011)	980	85	43.87	+	1.94	3.71e-08	5.11e-06
regulation of multicellular organismal process (GO:0051239)	1966	170	88.01	+	1.93	8.69e-16	4.01e-13
system development (GO:0048731)	2708	234	121.23	+	1.93	3.35e-22	5.99e-19
taxis (GO:0042330)	394	34	17.64	+	1.93	0.000617	0.0258
localization of cell (GO:0051674)	823	71	36.84	+	1.93	5.05e-07	5.12e-05
cell motility (GO:0048870)	823	71	36.84	+	1.93	5.05e-07	5.09e-05
embryonic morphogenesis (GO:0048598)	476	41	21.31	+	1.92	0.000157	0.00863
cell development (GO:0048468)	1273	109	56.99	+	1.91	6.09e-10	1.34e-07
hematopoietic or lymphoid organ development (GO:0048534)	541	46	24.22	+	1.9	0.000108	0.0063
cellular developmental process (GO:0048869)	2482	211	111.11	+	1.9	4.89e-19	3.69e-16
negative regulation of programmed cell death (GO:0043069)	627	53	28.07	+	1.89	2.85e-05	0.00212
cell differentiation (GO:0030154)	2464	208	110.3	+	1.89	2.34e-18	1.59e-15
negative regulation of signal transduction (GO:0009968)	948	80	42.44	+	1.89	2.21e-07	2.45e-05
immune system development (GO:0002520)	569	48	25.47	+	1.88	7.02e-05	0.00441
hemopoiesis (GO:0030097)	498	42	22.29	+	1.88	0.000213	0.0109
negative regulation of cell differentiation (GO:0045596)	465	39	20.82	+	1.87	0.000475	0.0206
negative regulation of apoptotic process (GO:0043066)	609	51	27.26	+	1.87	5.18e-05	0.0035
cell activation (GO:0001775)	444	37	19.88	+	1.86	0.000575	0.0244
regulation of cell differentiation (GO:0045595)	1106	92	49.51	+	1.86	5.98e-08	7.58e-06
epithelial cell differentiation (GO:0030855)	422	35	18.89	+	1.85	0.000949	0.0369
regulation of kinase activity (GO:0043549)	592	49	26.5	+	1.85	9.52e-05	0.00573
negative regulation of cell death (GO:0060548)	689	57	30.84	+	1.85	2.82e-05	0.00211
positive regulation of multicellular organismal process (GO:0051240)	1019	84	45.62	+	1.84	3.54e-07	3.7e-05
positive regulation of cell population proliferation (GO:0008284)	631	52	28.25	+	1.84	6.87e-05	0.00437
negative regulation of multicellular organismal process (GO:0051241)	707	58	31.65	+	1.83	2.48e-05	0.00188
anatomical structure development (GO:0048856)	3707	304	165.95	+	1.83	2.93e-26	6.98e-23
movement of cell or subcellular component (GO:0006928)	1176	96	52.64	+	1.82	6.35e-08	7.9e-06
negative regulation of response to stimulus (GO:0048585)	1201	98	53.76	+	1.82	3.98e-08	5.43e-06
regulation of MAPK cascade (GO:0043408)	516	42	23.1	+	1.82	0.000418	0.019
developmental process (GO:0032502)	3995	322	178.84	+	1.8	7.35e-27	2.63e-23
multicellular organism development (GO:0007275)	3028	244	135.55	+	1.8	2.11e-19	1.68e-16
negative regulation of cell communication (GO:0010648)	999	80	44.72	+	1.79	2.03e-06	0.000185
cellular response to organic substance (GO:0071310)	1490	119	66.7	+	1.78	4.12e-09	7.03e-07
negative regulation of signaling (GO:0023057)	1002	80	44.86	+	1.78	2.1e-06	0.00019
regulation of protein kinase activity (GO:0045859)	494	39	22.11	+	1.76	0.00109	0.0415
regulation of response to external stimulus (GO:0032101)	684	53	30.62	+	1.73	0.00027	0.0133
regulation of protein phosphorylation (GO:0001932)	866	67	38.77	+	1.73	3.26e-05	0.00238
regulation of phosphorylation (GO:0042325)	988	76	44.23	+	1.72	1.2e-05	0.00098
negative regulation of transcription by RNA polymerase II (GO:0000122)	757	58	33.89	+	1.71	0.000188	0.00985
regulation of transferase activity (GO:0051338)	679	52	30.4	+	1.71	0.000372	0.0171
embryo development (GO:0009790)	836	64	37.42	+	1.71	6.98e-05	0.0044
regulation of apoptotic process (GO:0042981)	999	76	44.72	+	1.7	1.86e-05	0.00145
regulation of cell population proliferation (GO:0042127)	1152	87	51.57	+	1.69	6.37e-06	0.000549
regulation of programmed cell death (GO:0043067)	1022	77	45.75	+	1.68	2.27e-05	0.00173
regulation of cell death (GO:0010941)	1110	83	49.69	+	1.67	1.26e-05	0.00101
organelle assembly (GO:0070925)	629	47	28.16	+	1.67	0.00133	0.0477
positive regulation of phosphorus metabolic process (GO:0010562)	699	52	31.29	+	1.66	0.00065	0.027
positive regulation of phosphate metabolic process (GO:0045937)	699	52	31.29	+	1.66	0.00065	0.0269
positive regulation of phosphorylation (GO:0042327)	647	48	28.96	+	1.66	0.00114	0.043
response to abiotic stimulus (GO:0009628)	675	50	30.22	+	1.65	0.00101	0.0387
cell surface receptor signaling pathway (GO:0007166)	1580	117	70.73	+	1.65	2.56e-07	2.8e-05
response to organic substance (GO:0010033)	1881	139	84.21	+	1.65	1.75e-08	2.58e-06
negative regulation of molecular function (GO:0044092)	816	60	36.53	+	1.64	0.000327	0.0156
regulation of phosphate metabolic process (GO:0019220)	1091	80	48.84	+	1.64	3.99e-05	0.00281
regulation of phosphorus metabolic process (GO:0051174)	1091	80	48.84	+	1.64	3.99e-05	0.0028
response to oxygen-containing compound (GO:1901700)	902	66	40.38	+	1.63	0.000234	0.0119
cellular response to chemical stimulus (GO:0070887)	1940	140	86.85	+	1.61	5.4e-08	7.03e-06
regulation of localization (GO:0032879)	2040	146	91.32	+	1.6	5.46e-08	6.98e-06
positive regulation of protein modification process (GO:0031401)	784	56	35.1	+	1.6	0.00121	0.0455
phosphorylation (GO:0016310)	855	61	38.28	+	1.59	0.000606	0.0255
positive regulation of transcription by RNA polymerase II (GO:0045944)	1024	72	45.84	+	1.57	0.000302	0.0146
homeostatic process (GO:0042592)	1056	74	47.27	+	1.57	0.000275	0.0135
regulation of intracellular signal transduction (GO:1902531)	1231	86	55.11	+	1.56	0.000103	0.00614
regulation of signaling (GO:0023051)	2535	176	113.48	+	1.55	1.13e-08	1.79e-06
regulation of protein modification process (GO:0031399)	1214	84	54.35	+	1.55	0.000166	0.00905
negative regulation of transcription, DNA-templated (GO:0045892)	1022	70	45.75	+	1.53	0.000717	0.0292
negative regulation of nucleic acid-templated transcription (GO:1903507)	1023	70	45.8	+	1.53	0.000725	0.0295
negative regulation of RNA biosynthetic process (GO:1902679)	1024	70	45.84	+	1.53	0.000929	0.0363
regulation of cell communication (GO:0010646)	2523	172	112.94	+	1.52	6.15e-08	7.73e-06
positive regulation of nucleic acid-templated transcription (GO:1903508)	1353	92	60.57	+	1.52	0.000122	0.00699
positive regulation of transcription, DNA-templated (GO:0045893)	1353	92	60.57	+	1.52	0.000122	0.00697
regulation of signal transduction (GO:0009966)	2236	152	100.1	+	1.52	5.58e-07	5.51e-05
positive regulation of RNA biosynthetic process (GO:1902680)	1359	92	60.84	+	1.51	0.00016	0.00875
negative regulation of RNA metabolic process (GO:0051253)	1108	75	49.6	+	1.51	0.000655	0.027
negative regulation of cellular metabolic process (GO:0031324)	1974	132	88.37	+	1.49	7.15e-06	0.000609
negative regulation of cellular process (GO:0048523)	3727	249	166.84	+	1.49	8.73e-11	2.19e-08
regulation of biological quality (GO:0065008)	2842	189	127.23	+	1.49	5.41e-08	6.98e-06
positive regulation of cellular biosynthetic process (GO:0031328)	1579	105	70.69	+	1.49	9.65e-05	0.00578
phosphate-containing compound metabolic process (GO:0006796)	1602	106	71.72	+	1.48	0.000107	0.00629
negative regulation of cellular biosynthetic process (GO:0031327)	1214	80	54.35	+	1.47	0.00108	0.0411
positive regulation of cellular metabolic process (GO:0031325)	2642	174	118.27	+	1.47	4.25e-07	4.38e-05
positive regulation of biosynthetic process (GO:0009891)	1601	105	71.67	+	1.47	0.000176	0.00936
phosphorus metabolic process (GO:0006793)	1620	106	72.52	+	1.46	0.000152	0.00838
negative regulation of nitrogen compound metabolic process (GO:0051172)	1881	123	84.21	+	1.46	4.74e-05	0.00326
regulation of cellular protein metabolic process (GO:0032268)	1884	123	84.34	+	1.46	4.81e-05	0.0033
positive regulation of RNA metabolic process (GO:0051254)	1457	95	65.22	+	1.46	0.000424	0.0189
regulation of response to stimulus (GO:0048583)	3025	197	135.42	+	1.45	1.16e-07	1.39e-05
negative regulation of biological process (GO:0048519)	4080	265	182.65	+	1.45	2.79e-10	6.35e-08
positive regulation of metabolic process (GO:0009893)	3019	196	135.15	+	1.45	1.49e-07	1.74e-05
regulation of molecular function (GO:0065009)	2397	155	107.3	+	1.44	5.65e-06	0.000493
positive regulation of biological process (GO:0048518)	4919	317	220.2	+	1.44	3.28e-12	1.07e-09
positive regulation of cellular process (GO:0048522)	4486	289	200.82	+	1.44	6.08e-11	1.55e-08
positive regulation of macromolecule biosynthetic process (GO:0010557)	1510	97	67.6	+	1.43	0.000663	0.0273
negative regulation of macromolecule metabolic process (GO:0010605)	2165	137	96.92	+	1.41	6.74e-05	0.00433
negative regulation of metabolic process (GO:0009892)	2310	146	103.41	+	1.41	3.53e-05	0.00254
regulation of protein metabolic process (GO:0051246)	2019	126	90.38	+	1.39	0.000252	0.0125
positive regulation of macromolecule metabolic process (GO:0010604)	2789	174	124.85	+	1.39	1.06e-05	0.000882
positive regulation of nitrogen compound metabolic process (GO:0051173)	2487	155	111.33	+	1.39	3.95e-05	0.0028
regulation of cellular component organization (GO:0051128)	1740	108	77.89	+	1.39	0.000928	0.0363
regulation of catalytic activity (GO:0050790)	1838	113	82.28	+	1.37	0.001	0.0388
cellular component organization (GO:0016043)	4316	261	193.21	+	1.35	2.63e-07	2.86e-05
multicellular organismal process (GO:0032501)	5394	325	241.47	+	1.35	3.41e-09	6.09e-07
regulation of cellular metabolic process (GO:0031323)	4962	295	222.13	+	1.33	1.21e-07	1.42e-05
organelle organization (GO:0006996)	2761	162	123.6	+	1.31	0.000481	0.0208
regulation of metabolic process (GO:0019222)	5547	325	248.32	+	1.31	6.55e-08	8.09e-06
cellular component organization or biogenesis (GO:0071840)	4490	261	201	+	1.3	6.59e-06	0.000565
regulation of macromolecule metabolic process (GO:0060255)	5147	294	230.41	+	1.28	4.89e-06	0.000429
regulation of primary metabolic process (GO:0080090)	4814	273	215.5	+	1.27	2.25e-05	0.00172
regulation of nitrogen compound metabolic process (GO:0051171)	4692	263	210.04	+	1.25	7.63e-05	0.00469
regulation of gene expression (GO:0010468)	3986	223	178.44	+	1.25	0.000429	0.019
regulation of biological process (GO:0050789)	10652	558	476.85	+	1.17	2.03e-07	2.29e-05
biological regulation (GO:0065007)	11347	593	507.96	+	1.17	4.03e-08	5.45e-06
regulation of cellular process (GO:0050794)	10220	530	457.51	+	1.16	3.78e-06	0.000334
cellular process (GO:0009987)	14146	695	633.26	+	1.1	1.9e-05	0.00148
biological_process (GO:0008150)	16915	823	757.22	+	1.09	1.61e-08	2.43e-06
cellular nitrogen compound metabolic process (GO:0034641)	2620	78	117.29	-	0.67	7.22e-05	0.00449
organic cyclic compound metabolic process (GO:1901360)	2297	65	102.83	-	0.63	5.16e-05	0.0035
Unclassified (UNCLASSIFIED)	3949	111	176.78	-	0.63	1.61e-08	2.46e-06
cellular aromatic compound metabolic process (GO:0006725)	2139	60	95.75	-	0.63	7.64e-05	0.00468
heterocycle metabolic process (GO:0046483)	2094	58	93.74	-	0.62	6.49e-05	0.0042
nucleobase-containing compound metabolic process (GO:0006139)	1989	54	89.04	-	0.61	5.58e-05	0.00368
RNA metabolic process (GO:0016070)	1115	26	49.91	-	0.52	0.000291	0.0142
nervous system process (GO:0050877)	1744	39	78.07	-	0.5	9.2e-07	8.78e-05
nucleic acid metabolic process (GO:0090304)	1616	35	72.34	-	0.48	1.32e-06	0.000125
G protein-coupled receptor signaling pathway (GO:0007186)	1708	34	76.46	-	0.44	4.61e-08	6.12e-06
RNA processing (GO:0006396)	678	10	30.35	-	0.33	3.35e-05	0.00242
sensory perception (GO:0007600)	1401	17	62.72	-	0.27	9.82e-12	3.12e-09
ribonucleoprotein complex biogenesis (GO:0022613)	385	3	17.23	-	0.17	6.86e-05	0.00438
ncRNA metabolic process (GO:0034660)	435	3	19.47	-	0.15	1.21e-05	0.00098
detection of stimulus (GO:0051606)	1184	8	53	-	0.15	2.96e-14	1.15e-11
ncRNA processing (GO:0034470)	338	2	15.13	-	0.13	6.94e-05	0.0044
detection of stimulus involved in sensory perception (GO:0050906)	1111	3	49.74	-	0.06	7.13e-18	4.08e-15
sensory perception of chemical stimulus (GO:0007606)	1135	3	50.81	-	0.06	3.33e-18	1.98e-15
detection of chemical stimulus (GO:0009593)	1083	2	48.48	-	0.04	1.92e-18	1.37e-15
detection of chemical stimulus involved in sensory perception (GO:0050907)	1063	1	47.59	-	0.02	1.67e-19	1.41e-16
detection of chemical stimulus involved in sensory perception of smell (GO:0050911)	1021	0	45.71	-	< 0.01	2.17e-20	2.07e-17
sensory perception of smell (GO:0007608)	1039	0	46.51	-	< 0.01	9.46e-21	1.04e-17
