# Supplementary material for: Functional annotation of the animal genomes: An integrated annotation resource for the horse
Source: PLoS Genet. 2023 Mar 2;19(3):e1010468. doi: 10.1371/journal.pgen.1010468 (PMC10013926; doi:10.1371/journal.pgen.1010468)
Supplement: S5 Table — GO enrichment analysis of Q1 genes upregulated in DEG but downregulated in DAR analyses of cerebral cortex vs. heart. (XLSX) [file pgen.1010468.s011.xlsx]

## Sheet: Sheet1
Analysis Type:	PANTHER Overrepresentation Test (Released 20220202)
Analyzed List:	Q2 (Equus caballus)
Reference List:	Equus caballus (all genes in database)
Test Type:	FISHER
Correction:	FDR
GO biological process complete	Equus caballus - REFLIST (20864)	Q2 (132)	Q2 (expected)	Q2 (over/under)	Q2 (fold Enrichment)	Q2 (raw P-value)	Q2 (FDR)
neurotransmitter secretion (GO:0007269)	58	5	0.37	+	13.63	4.78e-05	0.0456
signal release from synapse (GO:0099643)	58	5	0.37	+	13.63	4.78e-05	0.0427
activation of GTPase activity (GO:0090630)	91	7	0.58	+	12.16	2.85e-06	0.0407
vesicle-mediated transport in synapse (GO:0099003)	95	6	0.6	+	9.98	4.28e-05	0.0438
regulation of neurotransmitter levels (GO:0001505)	147	7	0.93	+	7.53	5.46e-05	0.046
positive regulation of GTPase activity (GO:0043547)	231	10	1.46	+	6.84	3.02e-06	0.0216
regulation of GTPase activity (GO:0043087)	304	11	1.92	+	5.72	5.03e-06	0.024
trans-synaptic signaling (GO:0099537)	283	10	1.79	+	5.59	1.68e-05	0.0343
chemical synaptic transmission (GO:0007268)	268	9	1.7	+	5.31	6.56e-05	0.0522
anterograde trans-synaptic signaling (GO:0098916)	268	9	1.7	+	5.31	6.56e-05	0.0494
synaptic signaling (GO:0099536)	303	10	1.92	+	5.22	2.95e-05	0.0422
export from cell (GO:0140352)	309	10	1.95	+	5.12	3.46e-05	0.0451
actin cytoskeleton organization (GO:0030036)	454	13	2.87	+	4.53	8.04e-06	0.0192
actin filament-based process (GO:0030029)	492	13	3.11	+	4.18	1.84e-05	0.0329
cell migration (GO:0016477)	696	15	4.4	+	3.41	4.18e-05	0.0499
positive regulation of molecular function (GO:0044093)	1192	21	7.54	+	2.78	2.21e-05	0.0352
regulation of molecular function (GO:0065009)	2397	34	15.17	+	2.24	6.43e-06	0.023
transport (GO:0006810)	3111	38	19.68	+	1.93	4.24e-05	0.0467
localization (GO:0051179)	4314	50	27.29	+	1.83	7.01e-06	0.0201
