# Supplementary material for: Functional annotation of the animal genomes: An integrated annotation resource for the horse
Source: PLoS Genet. 2023 Mar 2;19(3):e1010468. doi: 10.1371/journal.pgen.1010468 (PMC10013926; doi:10.1371/journal.pgen.1010468)
Supplement: S1 Data — This is a tab-delimited text formatted file can be uploaded to the Integrated Genome Viewer (IGV; https://software.broadinstitute.org/software/igv/ or UCSC https://genome.ucsc.edu). (GZ) [file pgen.1010468.s014.gz]

Archive with 1 entries (1 files):
- faang_refseq_ensembl.annotated.gtf
